# Supplementary material for: A 10-year microbiological study of Pseudomonas aeruginosa strains revealed the circulation of populations resistant to both carbapenems and quaternary ammonium compounds
Source: Sci Rep. 2023 Feb 14;13:2639. doi: 10.1038/s41598-023-29590-0 (PMC9929048; doi:10.1038/s41598-023-29590-0)
Supplement: Supplementary file 1 — Supplementary Information 1. [file 41598_2023_29590_MOESM1_ESM.xlsx]

## Sheet: Part1_study_panel_n180+4
Legend:
S	Susceptible, standard dose
I	Susceptible, increased exposure
R	Resistant
MDR	Multidrug-resistant, resistance to 3-4 classes of antibiotics tested
XDR	Extensively drug-resistant, resistance to 5-6 classes of antibiotics tested
PDR	Pandrug-resistant, resistance to all classes of antibiotics (n=7) tested
N/a	Not applicable
N/f	Not found
N/d	Not determined
$	Effective treatment according to CASFM 2021 V1.0: ticarcillin, ticarcillin-clavulanic acid, piperacillin, piperacillin-tazobactam, ceftazidime, cefepime, ceftolozane-tazobactam, imipenem, meropenem, tobramycin, amikacin, ciprofloxacin, aztreonam, gentamicin, levofloxacin, colistin, fosfomycin, ceftazidime-avibactam, meropenem-vaborbactam, imipenem-relebactam, cefiderocol
*	Tested by cloxacillin test, Carba NP test, or WGS sequencing
**	Clinical evidence suggests that infections due to strains with a fosfomycin MIC ≤ 128 mg/L (E-COFF) or diameters ≥ 12 mm, could be treated with fosfomycin. Strains that have a diameter of 6 mm around the disc fosfomycin loaded at 200 μg are categorized as "resistant." (EUCAST, 2021)
***	Cut-offs are not available for EUCAST V1.0 2021, use of V2.0 2019
Abbreviations:
amikacin (AKN ); aztreonam (ATM); cefepime (FEP); ceftazidime (CZD); ceftolozane-tazobactam (CLT); ciprofloxacin (CIP ); decreased susceptibility (DS); didecyldimethylammonium chloride (DDAC); fosfomycin (FOS); gentamicin (GMN); hospital environment (H); imipenem (IPM); levofloxacin (LVX); meropenem (MEM); multidrug-resistant (MDR); multilocus sequence typing (MLST); pandrug-resistant (PDR); pati…
																			antimicrobial phenotype
																			antibiotics								disinfectant
strain number	sampling date (yyyy-mm-dd)	strain origin	context	type of sampling	patient gender	patient age (in year)	patient with comorbidities	category of Charlson comorbidity index	immunocompromised patient	infection or colonization	deceased patient (yes/no)	death associated with PSAE (yes/no)	strain acquisition type	hospital ward	treatment with an anti-Pseudomonas spp. antibiotic before strain identification $	treatment with an anti-Pseudomonas spp. antibiotic after strain identification $	species identification (MALDI-TOF and/or WGS)	carbapenemase (type)*	penicillins (TIC, TCC, PIL, PTZ)	carbapenems (IPM, MEM)	monobactam (ATM)	cephalosporins (FEP, CZD, CLT)	fosfomycin (FOS**)	aminoglycosides (AKN, TMN, GMN***)	fluoroquinolones (CIP, LVX)	categories of resistance (MDR, XDR, PDR)	quaternary ammonium (DDAC)
P-11-60509-1-1	2011-04-18	human	clinical	abscess	M	31	no	≤3	no	infection	no	N/a	hospital	Thoracic surgery	yes	N/f	Pseudomonas aeruginosa	N/d	I	I	I	I	S	S	R	-	S
P-11-51053-1-1	2011-06-21	human	clinical	abscess	F	39	yes	≤3	yes	infection	yes	no	hospital	Otorhinolaryngology	N/f	N/f	Pseudomonas aeruginosa	no	I	R	I	I	S	S	R	-	DS
P-11-80466-1-1	2011-07-12	human	clinical	wound	M	88	yes	≥7	yes	colonization	yes	no	hospital	Hepato gastroenterology nutrition	N/f	no	Pseudomonas aeruginosa	N/d	I	I	I	I	S	S	I	-	S
P-11-41074-1-1	2011-08-24	human	clinical	blood culture	M	49	N/f	N/f	N/f	infection	N/f	N/f	N/f	N/f	N/f	N/f	Pseudomonas aeruginosa	N/d	I	I	I	I	S	R	R	-	S
P-11-61522-1-1	2011-09-08	human	clinical	wound	F	84	yes	4-6	no	infection	no	N/a	hospital	Dermatology	no	yes	Pseudomonas aeruginosa	N/d	R	I	I	I	S	S	I	-	S
P-11-06811-1-1	2011-10-20	human	clinical	blood culture	F	58	yes	≤3	yes	infection	no	N/a	hospital	Nephrology	yes	yes	Pseudomonas aeruginosa	no	R	I	I	R	S	R	R	MDR	S
P-11-07017-1-1	2011-10-22	human	clinical	catheter	M	74	yes	4-6	yes	colonization	N/a	N/a	hospital	Intensive care	yes	no	Pseudomonas aeruginosa	N/d	I	I	I	I	S	S	I	-	S
P-11-08810-1-1	2011-10-31	human	clinical	catheter	M	72	yes	4-6	yes	colonization	N/a	N/a	hospital	Intensive care	N/f	N/f	Pseudomonas aeruginosa	N/d	R	I	I	R	S	S	I	-	S
P-11-12697-1-1	2011-11-18	human	clinical	sputum	M	74	yes	4-6	no	infection	no	N/a	hospital	Vascular and endovascular surgery	yes	yes	Pseudomonas aeruginosa	N/d	R	I	I	I	S	S	R	-	DS
P-11-13752-1-1	2011-12-07	human	clinical	urine	F	68	yes	4-6	no	infection	yes	no	N/f	Internal Medicine	N/a	yes	Pseudomonas aeruginosa	yes (VIM-2)	R	R	I	R	S	R	R	MDR	DS
P-11-19131-1-1	2011-12-17	human	clinical	wound	F	97	yes	≥7	yes	infection	no	N/f	N/f	Emergency	no	N/f	Pseudomonas aeruginosa	no	R	R	I	I	S	S	R	MDR	DS
P-12-22146-1-1	2012-01-01	human	clinical	catheter	M	66	yes	≤3	yes	colonization	N/a	N/a	hospital	Intensive care	N/f	yes	Pseudomonas aeruginosa	N/d	I	I	I	I	S	S	I	-	S
P-12-22237-1-1	2012-01-01	human	clinical	blood culture	M	84	no	4-6	no	infection	no	N/a	hospital	Emergency	N/f	yes	Pseudomonas aeruginosa	no	I	R	I	I	S	S	R	-	DS
P-12-22301-1-1	2012-01-02	human	clinical	wound	M	71	N/f	N/f	N/f	infection	no	N/f	N/f	Intensive care	N/f	N/f	Pseudomonas aeruginosa	N/d	R	I	I	I	S	S	I	-	S
P-12-24369-1-1	2012-01-09	human	clinical	blood culture	F	79	yes	4-6	yes	infection	no	N/f	hospital	Dermatology	no	yes	Pseudomonas aeruginosa	N/d	R	I	I	R	S	S	I	-	S
P-12-24291-1-1	2012-01-11	human	clinical	throat	F	22	yes	≤3	yes	colonization	no	N/a	community	Pneumology	N/a	yes	Pseudomonas aeruginosa	N/f	R	I	I	R	S	R	R	MDR	DS
P-12-24677-1-1	2012-01-11	human	clinical	sputum	M	22	yes	4-6	yes	colonization	yes	yes	community	Pneumology	N/a	yes	Pseudomonas aeruginosa	N/d	I	I	I	I	S	S	I	-	S
P-12-25972-1-1-T2	2012-01-19	human	clinical	abscess	F	38	yes	≤3	no	infection	no	N/a	community	Otorhinolaryngology	N/f	N/f	Pseudomonas aeruginosa	N/d	R	R	I	R	S	S	I	MDR	DS
P-12-26930-1-1	2012-01-23	human	clinical	catheter	M	48	yes	4-6	yes	colonization	yes	yes	hospital	Intensive care	no	yes	Pseudomonas aeruginosa	N/f	R	I	I	I	S	S	I	-	S
P-12-32926-1-1	2012-02-20	human	clinical	blood culture	F	46	yes	≤3	yes	infection	no	N/a	hospital	Hematology	no	yes	Pseudomonas aeruginosa	no	R	I	I	R	S	S	I	-	S
P-12-41201-1-1	2012-03-26	human	clinical	blood culture	F	57	yes	≤3	yes	infection	yes	N/f	hospital	Medical oncology	N/f	N/f	Pseudomonas aeruginosa	N/d	I	I	I	I	S	S	I	-	S
P-12-44912-1-1	2012-04-13	human	clinical	blood culture	M	62	yes	4-6	yes	infection	yes	N/f	hospital	Vascular and endovascular surgery	N/f	N/f	Pseudomonas aeruginosa	N/d	R	R	I	R	S	R	R	MDR	DS
P-12-51225-1-1	2012-05-14	human	clinical	blood culture	F	40	yes	≤3	no	infection	no	N/a	hospital	Intensive care	no	yes	Pseudomonas aeruginosa	no	I	R	I	I	S	S	I	-	S
P-12-51254-1-1	2012-05-14	human	clinical	bronchial aspiration	M	79	yes	4-6	yes	infection	yes	yes	hospital	Intensive care	no	no	Pseudomonas aeruginosa	N/d	R	I	I	I	S	S	I	-	DS
P-12-89601-1-1	2012-11-07	human	clinical	blood culture	M	74	N/f	N/f	N/f	infection	no	N/a	N/f	Emergency	N/f	N/f	Pseudomonas aeruginosa	N/d	I	I	I	I	S	S	I	-	S
P-13-13645-1-1	2013-02-21	human	clinical	ear	M	4 months	no	≤3	no	infection	no	N/a	community	Emergency	no	no	Pseudomonas aeruginosa	N/d	I	I	I	I	S	S	I	-	S
P-13-12317-1-1	2013-03-10	human	clinical	blood culture	M	60	yes	≤3	no	infection	no	N/f	hospital	Intensive care	yes	yes	Pseudomonas aeruginosa	yes (VIM-2)	R	R	I	R	R	R	R	XDR	DS
P-13-22675-1-1	2013-03-29	human	clinical	throat	M	2	yes	≤3	yes	colonization	N/a	N/a	community	Pneumology	N/a	yes	Pseudomonas aeruginosa	N/d	I	I	I	I	S	S	I	-	S
P-13-24256-1-1	2013-04-05	human	clinical	bronchial aspiration	M	78	yes	4-6	no	infection	yes	no	hospital	Intensive care	no	yes	Pseudomonas aeruginosa	N/d	R	R	I	I	S	R	R	MDR	S
P-13-29286-1-1	2013-04-26	human	clinical	drain	M	74	yes	≥7	yes	infection	no	N/a	hospital	Otorhinolaryngology	no	no	Pseudomonas aeruginosa	N/d	R	R	I	R	S	R	R	MDR	S
P-13-33363-1-1	2013-05-13	human	clinical	catheter	M	78	yes	4-6	no	colonization	N/a	N/a	hospital	Intensive care	N/a	no	Pseudomonas aeruginosa	N/d	I	I	I	I	S	S	I	-	S
P-13-40307-1-1	2013-06-10	human	clinical	blood culture	M	54	yes	≤3	no	infection	no	N/a	hospital	Intensive care	N/f	yes	Pseudomonas aeruginosa	N/d	I	I	I	I	S	S	I	-	S
P-13-57727-1-1	2013-08-21	human	clinical	ear	M	34	yes	≤3	no	infection	no	N/a	community	Otorhinolaryngology	N/f	no	Pseudomonas aeruginosa	N/d	I	I	I	I	S	S	I	-	S
P-13-64150-1-1	2013-09-18	human	clinical	catheter	F	1 months	yes	≤3	yes	infection	no	N/a	hospital	Pediatry	no	yes	Pseudomonas aeruginosa	N/d	R	R	I	R	S	R	I	MDR	DS
P-13-12741-1-1	2013-10-23	human	clinical	urine	M	88	yes	4-6	no	infection	no	N/a	hospital	Geriatry	yes	yes	Pseudomonas aeruginosa	yes (VIM-2)	R	R	I	R	R	R	R	XDR	DS
P-13-75593-1-1	2013-11-06	human	clinical	drain	M	22	no	≤3	no	infection	no	N/a	hospital	Digestive surgery	yes	no	Pseudomonas aeruginosa	N/d	I	I	I	I	S	S	R	-	S
P-13-78716-1-1	2013-11-19	human	clinical	sputum	F	23	yes	≤3	yes	colonization	N/a	N/a	community	Pediatry	yes	N/f	Pseudomonas aeruginosa	N/d	I	I	I	I	S	S	R	-	S
P-14-88834-1-1	2014-01-05	human	clinical	urine	M	92	yes	4-6	no	infection	no	N/a	hospital	Digestive surgery	no	yes	Pseudomonas aeruginosa	N/d	R	R	I	R	S	S	R	MDR	DS
P-14-13654-1-1	2014-02-06	human	clinical	urine	M	65	yes	4-6	yes	colonization	N/a	N/a	hospital	Nephrology	N/a	no	Pseudomonas aeruginosa	yes (VIM-2)	R	R	I	R	S	R	R	MDR	DS
P-14-01160-1-1	2014-02-24	human	clinical	drain	F	66	yes	≥7	yes	infection	N/a	N/a	hospital	Digestive surgery	yes	N/a	Pseudomonas aeruginosa	N/d	I	I	I	I	S	S	I	-	S
P-14-02965-1-1	2014-03-03	human	clinical	abscess	M	31	yes	≤3	no	infection	no	N/a	hospital	Digestive surgery	yes	yes	Pseudomonas aeruginosa	N/d	R	R	I	R	R	R	R	XDR	DS
P-14-16364-1-1	2014-04-30	human	clinical	throat	M	7	yes	≤3	yes	colonization	N/a	N/a	community	Pneumology	N/f	yes	Pseudomonas aeruginosa	N/d	I	I	I	I	S	S	I	-	S
P-14-19237-1-1	2014-05-14	human	clinical	abscess	F	27	no	≤3	no	infection	no	N/a	hospital	Orthopedic and trauma surgery	no	yes	Pseudomonas aeruginosa	N/d	I	I	I	I	S	S	I	-	S
P-14-22894-1-1	2014-05-31	human	clinical	blood culture	F	80	yes	4-6	no	infection	no	N/a	hospital	Medical oncology	N/f	N/f	Pseudomonas aeruginosa	N/d	I	I	I	I	S	S	I	-	S
P-14-13655-1-1	2014-07-11	human	clinical	bronchial aspiration	F	54	yes	≤3	yes	infection	yes	no	hospital	Intensive care	yes	yes	Pseudomonas aeruginosa	yes (VIM-2)	R	R	I	R	S	R	R	MDR	DS
P-14-35302-1-1	2014-07-24	human	clinical	wound	F	83	yes	≥7	yes	infection	no	N/a	hospital	Dermatology	no	no	Pseudomonas aeruginosa	N/d	I	I	I	I	S	S	I	-	S
P-14-59159-1-1	2014-11-08	human	clinical	sputum	F	67	yes	4-6	yes	colonization	N/a	N/a	hospital	Hematology	yes	N/a	Pseudomonas aeruginosa	N/d	R	R	I	R	S	R	I	MDR	S
P-14-13659-1-1	2014-11-11	human	clinical	urine	M	65	yes	4-6	yes	colonization	N/a	N/a	hospital	Hepato gastroenterology nutrition	N/a	N/a	Pseudomonas aeruginosa	yes (VIM-2)	R	R	I	R	S	R	R	MDR	DS
P-14-63960-1-1	2014-11-30	human	clinical	ear	F	72	no	≤3	no	infection	no	N/a	community	Neurosurgery	no	yes	Pseudomonas aeruginosa	N/d	I	I	I	I	S	S	I	-	DS
P-14-13678-1-1	2014-12-06	human	clinical	bronchial aspiration	M	79	yes	4-6	no	infection	yes	yes	hospital	Intensive care	no	yes	Pseudomonas aeruginosa	yes (GES-5)	R	R	I	R	S	R	R	MDR	DS
P-14-13653-1-1	2014-12-09	human	clinical	bronchial aspiration	M	41	yes	≤3	no	infection	no	N/a	hospital	Intensive care	no	yes	Pseudomonas aeruginosa	yes (GES-5)	R	R	I	R	S	R	R	MDR	DS
P-15-85765-1-1	2015-03-09	human	clinical	blood culture	M	10	no	≤3	no	infection	no	N/a	hospital	Intensive care	yes	yes	Pseudomonas aeruginosa	N/d	I	I	I	I	S	S	R	-	S
P-15-89002-1-1	2015-03-24	human	clinical	bone	M	58	yes	≤3	yes	infection	no	N/a	hospital	Neurosurgery	no	yes	Pseudomonas aeruginosa	N/d	I	I	I	I	S	S	I	-	S
P-15-89896-1-1	2015-03-28	human	clinical	abscess	M	70	yes	4-6	no	infection	yes	no	hospital	Intensive care	N/f	N/f	Pseudomonas aeruginosa	no	R	R	I	R	R	R	R	XDR	S
P-15-91709-1-1	2015-04-06	human	clinical	wound	M	45	yes	≤3	yes	infection	no	N/a	hospital	Vascular and endovascular surgery	N/a	yes	Pseudomonas aeruginosa	N/d	R	I	I	R	S	R	R	MDR	S
P-15-00042-1-1	2015-05-17	human	clinical	bronchial aspiration	F	4 months	yes	≤3	no	colonization	N/a	N/a	hospital	Pediatry	N/a	N/f	Pseudomonas aeruginosa	N/d	R	R	I	I	S	S	I	-	DS
P-15-02273-1-1	2015-05-28	human	clinical	abscess	M	25	no	≤3	no	infection	no	N/a	community	Orthopedic and trauma surgery	yes	yes	Pseudomonas aeruginosa	N/d	I	I	I	I	S	S	R	-	S
P-15-11786-1-1	2015-07-10	human	clinical	blood culture	F	65	yes	4-6	yes	infection	yes	N/f	hospital	Medical oncology	N/f	N/f	Pseudomonas aeruginosa	N/d	I	I	I	I	S	S	I	-	S
P-15-20662-1-1	2015-08-22	human	clinical	sputum	F	55	yes	≤3	no	colonization	no	N/a	community	Nephrology	yes	no	Pseudomonas aeruginosa	N/d	I	I	I	I	S	S	I	-	S
P-15-26818-1-1	2015-09-20	human	clinical	urine	M	40	yes	4-6	no	infection	no	N/a	hospital	Urology	no	yes	Pseudomonas aeruginosa	N/d	R	I	I	I	S	S	R	-	S
P-15-28760-1-1	2015-09-29	human	clinical	urine	M	23	no	≤3	no	colonization	N/a	N/a	hospital	Urology	N/a	N/a	Pseudomonas aeruginosa	no	R	I	I	R	S	R	R	MDR	S
P-15-14582-1-1	2015-10-17	human	clinical	catheter	M	54	yes	4-6	no	colonization	yes	yes	hospital	Intensive care	N/a	no	Pseudomonas aeruginosa	yes (VIM-2)	R	R	I	R	S	R	R	MDR	S
P-15-14597-1-1	2015-11-01	human	clinical	urine	M	37	yes	≤3	yes	infection	no	N/a	hospital	Nephrology	N/a	yes	Pseudomonas aeruginosa	yes (VIM-2)	R	R	R	R	S	R	R	XDR	S
P-16-51814-1-1	2016-01-11	human	clinical	stools	F	66	yes	4-6	yes	colonization	N/a	N/a	hospital	Hematology	N/a	yes	Pseudomonas aeruginosa	N/d	I	I	I	I	S	S	I	-	S
P-16-55203-1-1	2016-01-28	human	clinical	urine	M	71	yes	4-6	no	infection	no	N/a	hospital	Intensive care	no	yes	Pseudomonas aeruginosa	N/d	R	I	I	I	S	R	R	MDR	S
P-16-57171-1-1	2016-02-05	human	clinical	urine	F	81	yes	4-6	no	infection	no	N/a	hospital	General medicine	no	yes	Pseudomonas aeruginosa	N/d	R	R	I	I	S	S	I	-	S
P-16-57525-1-1	2016-02-07	human	clinical	urine	F	81	yes	≥7	yes	colonization	N/a	N/a	hospital	Neurology	N/a	no	Pseudomonas aeruginosa	no	R	R	I	I	S	S	R	MDR	DS
P-16-66620-1-1	2016-03-18	human	clinical	bile	F	74	yes	4-6	no	colonization	N/a	N/a	hospital	Emergency	no	no	Pseudomonas aeruginosa	no	I	R	I	I	S	S	I	-	DS
P-16-69160-2-1	2016-03-30	human	clinical	sputum	M	48	yes	≤3	N/f	infection	no	N/a	hospital	Nephrology	yes	yes	Pseudomonas aeruginosa	N/d	R	I	I	R	S	R	R	MDR	S
P-16-15465-1-1	2016-04-27	human	clinical	stools	M	51	yes	4-6	yes	colonization	N/a	N/a	hospital	Hematology	N/a	N/a	Pseudomonas aeruginosa	yes (VIM-2)	R	R	I	R	S	R	R	MDR	DS
P-16-76974-1-1	2016-05-03	human	clinical	bronchial aspiration	M	58	yes	4-6	yes	colonization	N/a	N/a	hospital	Intensive care	yes	no	Pseudomonas aeruginosa	no	R	I	I	R	S	S	I	-	S
P-16-82133-1-1	2016-05-26	human	clinical	stools	F	52	yes	≤3	yes	colonization	N/a	N/a	hospital	Hematology	no	yes	Pseudomonas aeruginosa	yes (VIM-2)	R	R	I	R	S	R	I	MDR	S
H-16-15755-1-1	2016-07-25	hospital environment	hygiene	sink trap	N/a	N/a	N/a	N/a	N/a	N/a	N/a	N/a	N/a	Hematology	N/a	N/a	Pseudomonas aeruginosa	yes (VIM-2)	R	R	I	R	S	R	R	MDR	DS
P-16-01065-1-1	2016-08-22	human	clinical	bronchial aspiration	M	14	yes	≤3	no	infection	no	N/a	hospital	Intensive care	yes	yes	Pseudomonas aeruginosa	no	R	I	R	R	S	S	I	MDR	DS
H-16-15856-1-1	2016-09-16	hospital environment	hygiene	sink trap	N/a	N/a	N/a	N/a	N/a	N/a	N/a	N/a	N/a	Intensive care	N/a	N/a	Pseudomonas aeruginosa	yes (VIM-2)	R	R	I	R	S	R	R	MDR	DS
H-16-00083-2-1	2016-10-07	hospital environment	hygiene	sink trap	N/a	N/a	N/a	N/a	N/a	N/a	N/a	N/a	N/a	Intensive care	N/a	N/a	Pseudomonas aeruginosa	no	I	I	I	I	S	S	I	-	S
H-16-00098-2-1	2016-10-14	hospital environment	hygiene	sink trap	N/a	N/a	N/a	N/a	N/a	N/a	N/a	N/a	N/a	Hepato gastroenterology nutrition	N/a	N/a	Pseudomonas aeruginosa	no	R	R	I	I	S	S	R	MDR	DS
H-16-00105-1-1	2016-10-21	hospital environment	hygiene	sink trap	N/a	N/a	N/a	N/a	N/a	N/a	N/a	N/a	N/a	Hematology	N/a	N/a	Pseudomonas aeruginosa	no	I	I	I	I	S	S	I	-	DS
H-16-00106-1-1	2016-10-21	hospital environment	hygiene	sink trap	N/a	N/a	N/a	N/a	N/a	N/a	N/a	N/a	N/a	Hematology	N/a	N/a	Pseudomonas aeruginosa	no	I	I	I	I	S	R	R	-	DS
H-16-00109-1-1	2016-10-21	hospital environment	hygiene	sink trap	N/a	N/a	N/a	N/a	N/a	N/a	N/a	N/a	N/a	Hematology	N/a	N/a	Pseudomonas aeruginosa	no	R	I	I	I	S	R	R	MDR	DS
H-16-00110-1-1	2016-10-21	hospital environment	hygiene	sink trap	N/a	N/a	N/a	N/a	N/a	N/a	N/a	N/a	N/a	Hematology	N/a	N/a	Pseudomonas aeruginosa	no	I	I	I	I	S	S	I	-	S
H-16-00114-1-1	2016-10-28	hospital environment	hygiene	sink trap	N/a	N/a	N/a	N/a	N/a	N/a	N/a	N/a	N/a	Hepato gastroenterology nutrition	N/a	N/a	Pseudomonas aeruginosa	no	R	R	I	I	S	S	R	MDR	DS
H-16-00115-2-1	2016-10-28	hospital environment	hygiene	sink trap	N/a	N/a	N/a	N/a	N/a	N/a	N/a	N/a	N/a	Hepato gastroenterology nutrition	N/a	N/a	Pseudomonas aeruginosa	no	R	R	I	R	S	S	R	MDR	DS
H-16-00118-1-1	2016-10-28	hospital environment	hygiene	sink trap	N/a	N/a	N/a	N/a	N/a	N/a	N/a	N/a	N/a	Cardiology	N/a	N/a	Pseudomonas aeruginosa	no	R	I	I	I	S	S	R	-	DS
H-16-00127-1-1	2016-10-30	hospital environment	hygiene	sink trap	N/a	N/a	N/a	N/a	N/a	N/a	N/a	N/a	N/a	Hematology	N/a	N/a	Pseudomonas aeruginosa	no	I	I	I	I	S	S	I	-	DS
H-16-00133-1-1	2016-11-14	hospital environment	hygiene	sink trap	N/a	N/a	N/a	N/a	N/a	N/a	N/a	N/a	N/a	Cardiology	N/a	N/a	Pseudomonas aeruginosa	no	I	R	I	I	S	S	I	-	S
H-16-00135-2-1	2016-11-14	hospital environment	hygiene	sink trap	N/a	N/a	N/a	N/a	N/a	N/a	N/a	N/a	N/a	Cardiology	N/a	N/a	Pseudomonas aeruginosa	no	I	I	I	I	S	R	I	-	S
H-16-00136-2-1	2016-11-14	hospital environment	hygiene	tap turn	N/a	N/a	N/a	N/a	N/a	N/a	N/a	N/a	N/a	Cardiology	N/a	N/a	Pseudomonas aeruginosa	no	I	I	I	I	S	R	I	-	S
H-16-00138-1-1	2016-11-18	hospital environment	hygiene	sink trap	N/a	N/a	N/a	N/a	N/a	N/a	N/a	N/a	N/a	Hepato gastroenterology nutrition	N/a	N/a	Pseudomonas aeruginosa	no	R	R	I	I	S	S	R	MDR	DS
P-16-20795-1-1	2016-11-21	human	clinical	abscess	M	97	yes	4-6	no	infection	no	N/a	community	Orthopedic and trauma surgery	no	yes	Pseudomonas aeruginosa	N/d	I	R	I	I	S	S	R	-	S
H-16-00152-1-1	2016-11-28	hospital environment	hygiene	tap turn	N/a	N/a	N/a	N/a	N/a	N/a	N/a	N/a	N/a	Cardiology	N/a	N/a	Pseudomonas aeruginosa	no	I	R	I	I	S	S	I	-	DS
P-16-23058-1-1	2016-12-01	human	clinical	urine	F	87	yes	4-6	no	colonization	N/a	N/a	hospital	Geriatry	N/a	N/a	Pseudomonas aeruginosa	no	R	R	I	I	S	R	I	MDR	S
H-16-00168-1-1	2016-12-20	hospital environment	hygiene	sink trap	N/a	N/a	N/a	N/a	N/a	N/a	N/a	N/a	N/a	Hematology	N/a	N/a	Pseudomonas aeruginosa	no	I	I	I	I	S	R	I	-	S
H-16-00172-1-1	2016-12-20	hospital environment	hygiene	sink trap	N/a	N/a	N/a	N/a	N/a	N/a	N/a	N/a	N/a	Hematology	N/a	N/a	Pseudomonas aeruginosa	no	R	R	I	I	S	S	R	MDR	DS
H-16-00176-1-1	2016-12-20	hospital environment	hygiene	sink trap	N/a	N/a	N/a	N/a	N/a	N/a	N/a	N/a	N/a	Intensive care	N/a	N/a	Pseudomonas aeruginosa	no	I	R	I	I	S	R	R	MDR	DS
H-17-00181-1-1	2017-01-09	hospital environment	hygiene	water	N/a	N/a	N/a	N/a	N/a	N/a	N/a	N/a	N/a	Digestive surgery	N/a	N/a	Pseudomonas aeruginosa	no	I	I	I	I	S	S	I	-	S
H-17-00199-1-1	2017-01-27	hospital environment	hygiene	sink trap	N/a	N/a	N/a	N/a	N/a	N/a	N/a	N/a	N/a	Intensive care	N/a	N/a	Pseudomonas aeruginosa	no	I	I	I	I	S	S	I	-	DS
P-17-18855-3-1	2017-01-28	human	clinical	urine	M	49	yes	≤3	no	infection	no	N/a	hospital	Emergency	no	yes	Pseudomonas aeruginosa	yes (GES-5)	R	R	I	R	S	R	R	MDR	DS
H-17-00206-1-1	2017-02-24	hospital environment	hygiene	sink trap	N/a	N/a	N/a	N/a	N/a	N/a	N/a	N/a	N/a	Hematology	N/a	N/a	Pseudomonas aeruginosa	no	I	I	I	I	S	S	I	-	S
H-17-00207-1-1	2017-02-24	hospital environment	hygiene	sink trap	N/a	N/a	N/a	N/a	N/a	N/a	N/a	N/a	N/a	Hematology	N/a	N/a	Pseudomonas aeruginosa	no	I	I	I	I	S	S	I	-	S
P-17-43910-1-1	2017-03-05	human	clinical	urine	F	53	yes	≤3	no	colonization	N/a	N/a	hospital	Intensive care	N/a	N/a	Pseudomonas aeruginosa	N/d	I	I	I	I	S	S	I	-	S
P-17-59188-1-1	2017-05-12	human	clinical	sputum	F	87	yes	4-6	yes	infection	yes	no	community	Pneumology	no	yes	Pseudomonas aeruginosa	N/d	I	I	I	I	S	S	R	-	S
P-17-63536-1-1	2017-05-31	human	clinical	ear	M	52	yes	≤3	no	infection	no	N/a	community	Otorhinolaryngology	no	yes	Pseudomonas aeruginosa	no	R	I	R	R	S	S	R	MDR	S
P-17-65836-1-1	2017-06-13	human	clinical	ocular	M	5 months	yes	≤3	yes	infection	yes	no	hospital	Intensive care	no	no	Pseudomonas aeruginosa	N/d	I	I	I	I	S	S	I	-	S
P-17-16577-1-1	2017-07-06	human	clinical	urine	M	47	no	≤3	no	colonization	N/a	N/a	hospital	Otorhinolaryngology	N/a	no	Pseudomonas aeruginosa	yes (VIM-2)	R	R	I	R	S	R	R	MDR	DS
H-17-16584-1-1	2017-07-10	hospital environment	hygiene	sink trap	N/a	N/a	N/a	N/a	N/a	N/a	N/a	N/a	N/a	Intensive care	N/a	N/a	Pseudomonas aeruginosa	yes (VIM-2)	R	R	I	R	S	R	R	MDR	S
H-17-16585-1-1	2017-07-10	hospital environment	hygiene	sink trap	N/a	N/a	N/a	N/a	N/a	N/a	N/a	N/a	N/a	Intensive care	N/a	N/a	Pseudomonas aeruginosa	yes (VIM-2)	R	R	I	R	S	R	R	MDR	S
H-17-16586-1-1	2017-07-10	hospital environment	hygiene	sink trap	N/a	N/a	N/a	N/a	N/a	N/a	N/a	N/a	N/a	Intensive care	N/a	N/a	Pseudomonas aeruginosa	yes (VIM-2)	R	R	I	R	S	R	R	MDR	DS
P-17-72532-1-1	2017-07-11	human	clinical	urine	M	54	no	≤3	no	infection	no	N/f	hospital	Emergency	N/a	yes	Pseudomonas aeruginosa	no	R	R	I	R	R	R	R	XDR	S
P-17-81769-2-1	2017-08-23	human	clinical	sputum	M	17	yes	≤3	yes	infection	no	N/f	community	Pneumology	no	yes	Pseudomonas aeruginosa	N/d	R	R	I	I	S	S	R	MDR	S
P-17-82491-1-1	2017-08-27	human	clinical	urine	M	64	yes	≥7	yes	colonization	N/a	N/a	hospital	Pneumology	N/a	yes	Pseudomonas aeruginosa	N/d	I	I	I	I	S	S	I	-	S
H-17-00222-1-1	2017-09-14	hospital environment	hygiene	sink trap	N/a	N/a	N/a	N/a	N/a	N/a	N/a	N/a	N/a	Hematology	N/a	N/a	Pseudomonas aeruginosa	no	I	I	I	R	S	S	I	-	S
H-17-00235-2-1	2017-10-06	hospital environment	hygiene	sink trap	N/a	N/a	N/a	N/a	N/a	N/a	N/a	N/a	N/a	Hematology	N/a	N/a	Pseudomonas aeruginosa	no	I	I	I	I	S	R	I	-	DS
H-17-00236-1-1	2017-10-06	hospital environment	hygiene	sink trap	N/a	N/a	N/a	N/a	N/a	N/a	N/a	N/a	N/a	Hematology	N/a	N/a	Pseudomonas aeruginosa	no	R	I	I	R	S	R	R	MDR	DS
H-17-00246-2-1	2017-10-13	hospital environment	hygiene	sink trap	N/a	N/a	N/a	N/a	N/a	N/a	N/a	N/a	N/a	Hematology	N/a	N/a	Pseudomonas aeruginosa	no	I	R	I	I	S	S	I	-	DS
H-17-00248-1-1	2017-10-13	hospital environment	hygiene	sink trap	N/a	N/a	N/a	N/a	N/a	N/a	N/a	N/a	N/a	Hematology	N/a	N/a	Pseudomonas aeruginosa	no	I	R	I	I	S	S	I	-	S
P-17-93654-1-1	2017-10-16	human	clinical	urine	M	64	yes	≥7	no	infection	yes	no	hospital	Urology	no	yes	Pseudomonas aeruginosa	N/d	R	I	I	R	S	S	R	MDR	S
H-17-00254-1-1	2017-10-20	hospital environment	hygiene	sink trap	N/a	N/a	N/a	N/a	N/a	N/a	N/a	N/a	N/a	Hematology	N/a	N/a	Pseudomonas aeruginosa	no	I	I	I	I	S	S	I	-	S
H-17-00254-2-1	2017-10-20	hospital environment	hygiene	sink trap	N/a	N/a	N/a	N/a	N/a	N/a	N/a	N/a	N/a	Hematology	N/a	N/a	Pseudomonas aeruginosa	no	I	I	I	I	S	S	I	-	S
H-17-00256-4-1	2017-10-20	hospital environment	hygiene	sink trap	N/a	N/a	N/a	N/a	N/a	N/a	N/a	N/a	N/a	Hematology	N/a	N/a	Pseudomonas aeruginosa	no	I	I	I	I	S	R	I	-	S
H-17-00264-1-1	2017-10-27	hospital environment	hygiene	sink trap	N/a	N/a	N/a	N/a	N/a	N/a	N/a	N/a	N/a	Hematology	N/a	N/a	Pseudomonas aeruginosa	no	R	I	I	R	S	R	R	MDR	DS
H-17-00268-1-1	2017-10-27	hospital environment	hygiene	sink trap	N/a	N/a	N/a	N/a	N/a	N/a	N/a	N/a	N/a	Hematology	N/a	N/a	Pseudomonas aeruginosa	no	I	R	I	I	S	S	I	-	S
H-17-00283-1-1	2017-11-08	hospital environment	hygiene	sink trap	N/a	N/a	N/a	N/a	N/a	N/a	N/a	N/a	N/a	Hematology	N/a	N/a	Pseudomonas aeruginosa	no	I	I	I	I	S	R	I	-	DS
H-17-00284-2-1	2017-11-08	hospital environment	hygiene	sink trap	N/a	N/a	N/a	N/a	N/a	N/a	N/a	N/a	N/a	Hematology	N/a	N/a	Pseudomonas aeruginosa	no	I	R	I	I	S	R	R	MDR	S
P-17-06841-1-1	2017-12-15	human	clinical	urine	M	64	yes	≤3	yes	colonization	N/a	N/a	hospital	Urology	N/a	N/a	Pseudomonas aeruginosa	N/d	I	R	I	I	S	S	R	-	S
H-18-00302-1-1	2018-01-03	hospital environment	hygiene	hand washer	N/a	N/a	N/a	N/a	N/a	N/a	N/a	N/a	N/a	Intensive care	N/a	N/a	Pseudomonas aeruginosa	no	I	I	I	I	S	S	R	-	S
P-18-11523-1-1	2018-01-06	human	clinical	drain	M	28	yes	≤3	no	infection	no	N/f	hospital	Intensive care	N/f	yes	Pseudomonas aeruginosa	N/d	R	R	I	R	S	R	R	MDR	S
P-18-21394-1-1	2018-02-20	human	clinical	wound	F	91	yes	≥7	yes	colonization	no	N/a	hospital	Urology	N/f	N/f	Pseudomonas aeruginosa	N/d	I	I	I	I	R	S	I	-	S
P-18-27212-1-1	2018-03-15	human	clinical	drain	M	64	yes	4-6	yes	infection	yes	no	hospital	Intensive care	no	yes	Pseudomonas aeruginosa	N/d	R	I	I	R	S	S	I	-	S
H-18-17264-1-1	2018-04-03	hospital environment	hygiene	sink trap	N/a	N/a	N/a	N/a	N/a	N/a	N/a	N/a	N/a	Hematology	N/a	N/a	Pseudomonas aeruginosa	yes (VIM-2)	R	R	I	R	S	R	R	MDR	DS
P-18-31219-1-1	2018-04-03	human	clinical	bronchial aspiration	M	64	yes	4-6	yes	infection	yes	yes	hospital	Pneumology	yes	yes	Pseudomonas aeruginosa	N/d	R	I	I	R	S	S	I	-	S
H-18-17390-1-1	2018-06-12	hospital environment	hygiene	sink trap	N/a	N/a	N/a	N/a	N/a	N/a	N/a	N/a	N/a	Intensive care	N/a	N/a	Pseudomonas aeruginosa	yes (VIM-2)	R	R	I	R	S	R	R	MDR	DS
P-18-17404-1-1	2018-06-25	human	clinical	bronchial aspiration	M	66	yes	4-6	yes	infection	no	N/a	hospital	Intensive care	no	yes	Pseudomonas aeruginosa	yes (VIM-2)	R	R	I	R	S	R	R	MDR	DS
P-18-52253-1-1	2018-07-04	human	clinical	urine	M	50	yes	≤3	no	colonization	N/a	N/a	hospital	Internal Medicine	N/a	no	Pseudomonas aeruginosa	no	R	R	I	R	S	S	I	MDR	S
P-18-17380-1-1	2018-07-09	human	clinical	bronchial aspiration	M	65	yes	≤3	no	colonization	N/a	N/a	hospital	Neurosurgery	N/a	yes	Pseudomonas aeruginosa	yes (VIM-2)	R	R	I	R	S	R	R	MDR	S
P-18-54034-1-1	2018-07-12	human	clinical	abscess	F	70	yes	4-6	yes	infection	yes	no	N/f	Cardiology	no	no	Pseudomonas aeruginosa	N/d	I	I	I	I	S	S	I	-	S
P-18-54670-1-1	2018-07-16	human	clinical	stools	M	66	yes	4-6	yes	colonization	N/a	N/a	hospital	Hematology	yes	N/a	Pseudomonas aeruginosa	N/d	I	I	I	I	S	S	I	-	S
H-18-00567-1-1	2018-07-30	hospital environment	hygiene	sink trap	N/a	N/a	N/a	N/a	N/a	N/a	N/a	N/a	N/a	Intensive care	N/a	N/a	Pseudomonas aeruginosa	no	R	R	I	R	S	S	R	MDR	DS
P-18-17466-1-1	2018-08-03	human	clinical	bronchial aspiration	M	52	yes	≤3	no	colonization	N/a	N/a	hospital	Intensive care	N/a	N/a	Pseudomonas aeruginosa	yes (VIM-2)	R	R	I	R	S	R	R	MDR	S
P-18-17498-1-1	2018-08-10	human	clinical	sputum	M	71	yes	4-6	no	infection	yes	yes	hospital	Intensive care	yes	no	Pseudomonas aeruginosa	yes (VIM-2)	R	R	I	R	S	R	R	MDR	DS
H-18-17533-1-1	2018-08-21	hospital environment	hygiene	sink trap	N/a	N/a	N/a	N/a	N/a	N/a	N/a	N/a	N/a	Intensive care	N/a	N/a	Pseudomonas aeruginosa	yes (VIM-2)	R	R	I	R	S	R	R	MDR	DS
P-18-17499-1-1	2018-08-23	human	clinical	bronchial aspiration	M	34	no	≤3	no	colonization	N/a	N/a	hospital	Intensive care	N/a	N/f	Pseudomonas aeruginosa	yes (VIM-2)	R	R	I	R	S	R	R	MDR	S
H-18-17534-1-1	2018-09-03	hospital environment	hygiene	sink trap	N/a	N/a	N/a	N/a	N/a	N/a	N/a	N/a	N/a	Intensive care	N/a	N/a	Pseudomonas aeruginosa	yes (VIM-2)	R	R	I	R	S	R	R	MDR	S
H-18-17540-1-1	2018-09-03	hospital environment	hygiene	sink trap	N/a	N/a	N/a	N/a	N/a	N/a	N/a	N/a	N/a	Intensive care	N/a	N/a	Pseudomonas aeruginosa	yes (VIM-2)	R	R	I	R	S	R	R	MDR	DS
H-18-17561-1-1	2018-09-10	hospital environment	hygiene	sink trap	N/a	N/a	N/a	N/a	N/a	N/a	N/a	N/a	N/a	Intensive care	N/a	N/a	Pseudomonas aeruginosa	yes (VIM-2)	R	R	I	R	S	R	R	MDR	DS
H-18-17561-2-1	2018-09-10	hospital environment	hygiene	sink trap	N/a	N/a	N/a	N/a	N/a	N/a	N/a	N/a	N/a	Intensive care	N/a	N/a	Pseudomonas aeruginosa	yes (VIM-2)	R	R	I	R	S	R	R	MDR	DS
H-18-17665-1-1	2018-10-23	hospital environment	hygiene	sink trap	N/a	N/a	N/a	N/a	N/a	N/a	N/a	N/a	N/a	Intensive care	N/a	N/a	Pseudomonas aeruginosa	yes (VIM-2)	R	R	I	R	S	R	R	MDR	S
P-18-79406-1-1	2018-11-02	human	clinical	throat	F	17	yes	≤3	yes	colonization	N/a	N/a	community	Pediatry	N/a	yes	Pseudomonas aeruginosa	N/d	I	I	I	I	S	S	I	-	S
P-18-81814-1-1	2018-11-13	human	clinical	vaginal	F	84	yes	≥7	yes	infection	yes	no	hospital	Orthopedic and trauma surgery	N/f	no	Pseudomonas aeruginosa	N/d	I	I	I	I	S	S	I	-	S
P-18-17786-1-1	2018-12-13	human	clinical	stools	M	41	no	≤3	no	colonization	N/a	N/a	hospital	Intensive care	N/f	N/f	Pseudomonas aeruginosa	yes (VIM-2)	R	R	I	R	S	R	R	MDR	S
H-18-17793-1-1	2018-12-19	hospital environment	hygiene	sink trap	N/a	N/a	N/a	N/a	N/a	N/a	N/a	N/a	N/a	Intensive care	N/a	N/a	Pseudomonas aeruginosa	yes (VIM-2)	R	R	I	R	S	R	R	MDR	DS
H-18-17795-1-1	2018-12-19	hospital environment	hygiene	sink trap	N/a	N/a	N/a	N/a	N/a	N/a	N/a	N/a	N/a	Intensive care	N/a	N/a	Pseudomonas aeruginosa	yes (VIM-2)	R	R	I	R	S	R	R	MDR	DS
P-18-17817-1-1	2018-12-26	human	clinical	stools	M	31	no	≤3	no	colonization	N/a	N/a	hospital	Neurosurgery	N/a	N/f	Pseudomonas aeruginosa	yes (VIM-2)	R	R	I	R	S	R	R	MDR	S
P-19-93812-1-1	2019-01-04	human	clinical	wound	M	64	yes	4-6	yes	infection	no	N/a	hospital	Intensive care	yes	yes	Pseudomonas aeruginosa	N/d	I	I	I	I	S	S	I	-	S
H-19-00795-1-1	2019-01-07	hospital environment	hygiene	sink trap	N/a	N/a	N/a	N/a	N/a	N/a	N/a	N/a	N/a	Intensive care	N/a	N/a	Pseudomonas aeruginosa	yes (GES-5)	R	R	I	R	S	R	R	MDR	DS
H-19-00818-2-1	2019-01-07	hospital environment	hygiene	sink trap	N/a	N/a	N/a	N/a	N/a	N/a	N/a	N/a	N/a	Hepato gastroenterology nutrition	N/a	N/a	Pseudomonas aeruginosa	no	I	R	I	I	S	S	I	-	DS
H-19-17842-2-1	2019-01-07	hospital environment	hygiene	hand washer	N/a	N/a	N/a	N/a	N/a	N/a	N/a	N/a	N/a	Intensive care	N/a	N/a	Pseudomonas aeruginosa	yes (GES-5)	R	R	I	R	S	R	R	MDR	DS
P-19-02732-1-1	2019-02-10	human	clinical	bronchial aspiration	M	78	yes	≥7	yes	colonization	N/a	N/a	hospital	Intensive care	N/a	N/f	Pseudomonas aeruginosa	N/d	R	I	I	I	S	S	R	-	DS
P-19-07871-1-1	2019-03-04	human	clinical	abscess	F	72	yes	4-6	yes	infection	no	N/a	hospital	Vascular and endovascular surgery	no	yes	Pseudomonas aeruginosa	N/d	I	I	I	I	S	S	I	-	DS
H-19-00891-1-1	2019-03-20	hospital environment	hygiene	sink trap	N/a	N/a	N/a	N/a	N/a	N/a	N/a	N/a	N/a	Intensive care	N/a	N/a	Pseudomonas aeruginosa	yes (GES-5)	R	R	I	R	S	R	R	MDR	DS
P-19-02610-1-1	2019-03-24	human	clinical	bronchial aspiration	M	22	N/f	N/f	N/f	infection	no	N/a	hospital	Intensive care	no	yes	Pseudomonas aeruginosa	N/d	I	I	I	I	S	S	R	-	S
P-19-21723-1-1	2019-05-02	human	clinical	bile	M	75	yes	N/f	N/f	infection	yes	no	hospital	Digestive surgery	no	yes	Pseudomonas aeruginosa	N/d	R	I	R	R	S	S	I	MDR	S
P-19-25039-1-1	2019-05-16	human	clinical	ear	M	87	yes	4-6	no	infection	no	N/a	community	Otorhinolaryngology	no	yes	Pseudomonas aeruginosa	N/d	I	I	I	I	S	S	I	-	S
P-19-45489-1-1	2019-08-12	human	clinical	stools	M	51	yes	≤3	yes	infection	no	N/a	hospital	Hematology	yes	yes	Pseudomonas aeruginosa	N/d	R	I	I	I	S	S	R	-	DS
P-19-56255-1-1	2019-09-29	human	clinical	ear	M	32	N/f	N/f	N/f	N/f	N/f	N/f	N/f	Otorhinolaryngology	N/f	N/f	Pseudomonas aeruginosa	N/d	I	I	I	I	S	S	I	-	S
P-19-02364-1-1	2019-10-25	human	clinical	vaginal	F	35	no	≤3	no	colonization	N/a	N/a	community	Pediatry	N/a	N/a	Pseudomonas aeruginosa	N/d	R	I	I	I	S	S	I	-	S
P-19-69778-1-1	2019-11-26	human	clinical	bronchial aspiration	M	8	yes	≤3	no	colonization	N/a	N/a	community	Intensive care	N/a	N/a	Pseudomonas aeruginosa	N/d	I	R	I	I	S	S	I	-	S
P-20-88369-1-1	2020-02-18	human	clinical	sputum	M	55	yes	≤3	yes	colonization	N/a	N/a	community	Pneumology	yes	yes	Pseudomonas aeruginosa	N/d	R	I	R	R	S	S	R	MDR	S
P-20-18507-1-1	2020-03-03	human	clinical	urine	F	82	yes	≥7	yes	infection	yes	no	hospital	Neurology	N/f	no	Pseudomonas aeruginosa	yes (GES-5)	R	R	I	R	S	R	R	MDR	DS
H-20-01197-1-1	2020-04-01	hospital environment	hygiene	sink trap	N/a	N/a	N/a	N/a	N/a	N/a	N/a	N/a	N/a	Hepato gastroenterology nutrition	N/a	N/a	Pseudomonas aeruginosa	no	R	R	I	I	S	S	I	-	DS
P-20-18545-1-1	2020-04-18	human	clinical	urine	F	69	yes	4-6	yes	infection	yes	yes	hospital	Neurology	no	no	Pseudomonas aeruginosa	yes (GES-5)	R	R	I	R	S	R	R	MDR	DS
P-20-01769-1-1	2020-04-30	human	clinical	vaginal	F	73	yes	4-6	no	infection	no	N/a	hospital	Digestive surgery	no	no	Pseudomonas aeruginosa	N/d	I	I	I	I	S	S	I	-	S
P-20-05080-1-1	2020-05-17	human	clinical	ear	M	30	N/f	N/f	N/f	colonization	N/a	N/a	N/f	Otorhinolaryngology	N/f	N/f	Pseudomonas aeruginosa	N/d	I	I	I	I	S	S	I	-	S
P-20-05714-1-1	2020-05-20	human	clinical	abscess	M	78	yes	≥7	yes	infection	yes	no	hospital	Thoracic surgery	no	yes	Pseudomonas aeruginosa	N/d	R	R	I	R	S	S	R	MDR	S
P-20-09989-1-1	2020-06-10	human	clinical	urine	M	65	yes	4-6	yes	colonization	N/a	N/a	hospital	Cardiology	N/a	N/a	Pseudomonas aeruginosa	N/d	R	R	I	I	S	S	I	-	S
P-20-10313-1-1	2020-06-11	human	clinical	sputum	F	39	yes	≤3	yes	colonization	yes	yes	community	Intensive care	yes	no	Pseudomonas aeruginosa	N/d	R	R	R	R	R	R	I	XDR	S
P-20-12178-1-1	2020-06-20	human	clinical	urine	F	69	yes	4-6	no	colonization	N/a	N/a	hospital	Digestive surgery	N/a	N/a	Pseudomonas aeruginosa	no	R	I	I	I	I	S	I	-	S
P-20-13747-1-1	2020-06-27	human	clinical	stools	M	33	yes	≤3	yes	colonization	N/a	N/a	hospital	Hematology	N/a	N/a	Pseudomonas aeruginosa	N/d	I	I	I	I	S	S	I	-	S
P-20-16400-1-1-T1	2020-07-10	human	clinical	ascites	M	89	yes	≥7	yes	infection	yes	no	hospital	Hepato gastroenterology nutrition	no	yes	Pseudomonas aeruginosa	N/d	I	I	I	I	S	S	I	-	DS
P-20-28559-1-1	2020-09-07	human	clinical	blood culture	F	20	yes	≤3	no	infection	no	N/a	hospital	Emergency	no	yes	Pseudomonas aeruginosa	N/d	I	I	I	I	S	S	I	-	S
PAO1	1954-	human	reference strain	wound	N/a	N/a	N/a	N/a	N/a	N/a	N/a	N/a	N/a	N/a	N/a	N/a	Pseudomonas aeruginosa	no	I	I	I	I	S	S	I	-	S
PA14	1970-	human	reference strain	wound	N/a	N/a	N/a	N/a	N/a	N/a	N/a	N/a	N/a	N/a	N/a	N/a	Pseudomonas aeruginosa	no	I	I	I	I	S	S	I	-	S
ATCC27853	1971-	human	reference strain	blood culture	N/a	N/a	N/a	N/a	N/a	N/a	N/a	N/a	N/a	N/a	N/a	N/a	Pseudomonas aeruginosa	no	I	I	I	I	S	S	I	-	S
ATCC15442	1977-	hospital environment	reference strain	waterer	N/a	N/a	N/a	N/a	N/a	N/a	N/a	N/a	N/a	N/a	N/a	N/a	Pseudomonas aeruginosa	no	I	I	I	I	S	S	I	-	S

## Sheet: Part2_genomic_charac_n77+4
Legend:
S	Susceptible, standard dose
I	Susceptible, increased exposure
R	Resistant
MDR	Multidrug-resistant, resistance to 3-4 classes of antibiotics tested
XDR	Extensively drug-resistant, resistance to 5-6 classes of antibiotics tested
PDR	Pandrug-resistant, resistance to all classes of antibiotics (n=7) tested
N/a	Not applicable
N/f	Not found
N/d	Not determined
$	Effective treatment according to CASFM 2021 V1.0: ticarcillin, ticarcillin-clavulanic acid, piperacillin, piperacillin-tazobactam, ceftazidime, cefepime, ceftolozane-tazobactam, imipenem, meropenem, tobramycin, amikacin, ciprofloxacin, aztreonam, gentamicin, levofloxacin, colistin, fosfomycin, ceftazidime-avibactam, meropenem-vaborbactam, imipenem-relebactam, cefiderocol
*	Tested by cloxacillin test, Carba NP test, or WGS sequencing
**	Clinical evidence suggests that infections due to strains with a fosfomycin MIC ≤ 128 mg/L (E-COFF) or diameters ≥ 12 mm, could be treated with fosfomycin. Strains that have a diameter of 6 mm around the disc fosfomycin loaded at 200 μg are categorized as "resistant." (EUCAST, 2021)
***	Cut-offs are not available for EUCAST V1.0 2021, use of V2.0 2019
Abbreviations:
amikacin (AKN ); aztreonam (ATM); cefepime (FEP); ceftazidime (CZD); ceftolozane-tazobactam (CLT); ciprofloxacin (CIP ); decreased susceptibility (DS); didecyldimethylammonium chloride (DDAC); fosfomycin (FOS); gentamicin (GMN); hospital environment (H); imipenem (IPM); levofloxacin (LVX); meropenem (MEM); multidrug-resistant (MDR); multilocus sequence typing (MLST); pandrug-resistant (PDR); pati…
																			genomic characterization													antimicrobial phenotype
																			typing		resistome											antibiotics								disinfectant
strain number	sampling date (yyyy-mm-dd)	strain origin	context	type of sampling	patient gender	patient age (in year)	patient with comorbidities	category of Charlson comorbidity index	immunocompromised patient	infection or colonization	deceased patient (yes/no)	death associated with PSAE (yes/no)	strain acquisition type	hospital ward	treatment with an anti-Pseudomonas spp. antibiotic before strain identification $	treatment with an anti-Pseudomonas spp. antibiotic after strain identification $	species identification (MALDI-TOF and/or WGS)	carbapenemase (type)*	serotype	MLST (Sequence type)	aminoglycosides	beta-lactams	sulfonamides	trimethoprim	fosfomycin	phenicols	quinolones	quinolones point mutation	fluoroquinolones	tetracycline	quaternary ammonium	penicillins (TIC, TCC, PIL, PTZ)	carbapenems (IPM, MEM)	monobactam (ATM)	cephalosporins (FEP, CZD, CLT)	fosfomycin (FOS**)	aminoglycosides (AKN, TMN, GMN***)	fluoroquinolones (CIP, LVX)	categories of resistance (MDR, XDR, PDR)	quaternary ammonium (DDAC)
P-11-51053-1-1	2011-06-21	human	clinical	abscess	F	39	yes	≤3	yes	infection	yes	no	hospital	Otorhinolaryngology	N/f	N/f	Pseudomonas aeruginosa	no	O11	298	aph(3')-IIb	blaPDC-16_blaOXA-848	-	-	fosA	catB7	-	gyrA_T83I	crpP	-	-	I	R	I	I	S	S	R	-	DS
P-11-06811-1-1	2011-10-20	human	clinical	blood culture	F	58	yes	≤3	yes	infection	no	N/a	hospital	Nephrology	yes	yes	Pseudomonas aeruginosa	no	O4	175	aph(3')-IIb_ant(2'')-Ia	blaPDC-1_blaOXA-50	sul1	-	fosA	catB7	-	gyrA_T83I	crpP	-	qacEdelta1	R	I	I	R	S	R	R	MDR	S
P-11-13752-1-1	2011-12-07	human	clinical	urine	F	68	yes	4-6	no	infection	yes	no	N/f	Internal Medicine	N/a	yes	Pseudomonas aeruginosa	yes (VIM-2)	O12	111	aph(3')-IIb_aac(6')-29	blaPDC-3_blaOXA-395_blaVIM-2	sul1	-	fosA	catB7_cmlB1	-	parC_S87L_gyrA_T83I	crpP	-	qacEdelta1	R	R	I	R	S	R	R	MDR	DS
P-11-19131-1-1	2011-12-17	human	clinical	wound	F	97	yes	≥7	yes	infection	no	N/f	N/f	Emergency	no	N/f	Pseudomonas aeruginosa	no	O6	233	aph(3')-IIb	blaPDC-3_blaOXA-486	-	-	fosA	catB7	-	parC_S87L_gyrA_T83I	-	-	-	R	R	I	I	S	S	R	MDR	DS
P-12-22237-1-1	2012-01-01	human	clinical	blood culture	M	84	no	4-6	no	infection	no	N/a	hospital	Emergency	N/f	yes	Pseudomonas aeruginosa	no	O6	233	aph(3')-IIb	blaPDC-3_blaOXA-486	-	-	fosA	catB7	-	parC_S87L_gyrA_T83I	-	-	-	I	R	I	I	S	S	R	-	DS
P-12-32926-1-1	2012-02-20	human	clinical	blood culture	F	46	yes	≤3	yes	infection	no	N/a	hospital	Hematology	no	yes	Pseudomonas aeruginosa	no	O5	244	aph(3')-IIb	blaPDC-1_blaOXA-847	-	-	fosA	catB7	-	-	crpP	-	-	R	I	I	R	S	S	I	-	S
P-12-51225-1-1	2012-05-14	human	clinical	blood culture	F	40	yes	≤3	no	infection	no	N/a	hospital	Intensive care	no	yes	Pseudomonas aeruginosa	no	O3	274	aph(3')-IIb	blaPDC-24_blaOXA-486	-	-	fosA	catB7	-	-	crpP	-	-	I	R	I	I	S	S	I	-	S
P-13-12317-1-1	2013-03-10	human	clinical	blood culture	M	60	yes	≤3	no	infection	no	N/f	hospital	Intensive care	yes	yes	Pseudomonas aeruginosa	yes (VIM-2)	O6	233	aph(3')-IIb_aac(3)-Id_aac(6')-Il_aadA2	blaPDC-3_blaOXA-4_blaOXA-486_blaVIM-2	sul1	dfrB5	fosA	catB7_cmlA6_floR2	-	parC_S87L_gyrA_T83I	crpP	tet(G)	qacEdelta1	R	R	I	R	R	R	R	XDR	DS
P-13-12741-1-1	2013-10-23	human	clinical	urine	M	88	yes	4-6	no	infection	no	N/a	hospital	Geriatry	yes	yes	Pseudomonas aeruginosa	yes (VIM-2)	O6	233	aph(3')-IIb_aac(3)-Id_aac(6')-Il_aadA2	blaPDC-3_blaOXA-4_blaOXA-486_blaVIM-2	sul1	dfrB5	fosA	catB7_cmlA6_floR2	-	parC_S87L_gyrA_T83I	crpP	tet(G)	qacEdelta1	R	R	I	R	R	R	R	XDR	DS
P-14-13654-1-1	2014-02-06	human	clinical	urine	M	65	yes	4-6	yes	colonization	N/a	N/a	hospital	Nephrology	N/a	no	Pseudomonas aeruginosa	yes (VIM-2)	O12	111	aph(3')-IIb_aac(6')-29b	blaPDC-3_blaOXA-395_blaVIM-2	sul1	-	fosA	catB7_cmlB1	-	parC_S87L_gyrA_T83I	crpP	-	qacEdelta1	R	R	I	R	S	R	R	MDR	DS
P-14-13655-1-1	2014-07-11	human	clinical	bronchial aspiration	F	54	yes	≤3	yes	infection	yes	no	hospital	Intensive care	yes	yes	Pseudomonas aeruginosa	yes (VIM-2)	O12	111	aph(3')-IIb_aac(6')-29a	blaPDC-3_blaOXA-395_blaVIM-2	sul1	-	fosA	catB7_cmlB1	-	parC_S87L_gyrA_T83I	crpP	-	qacEdelta1	R	R	I	R	S	R	R	MDR	DS
P-14-13659-1-1	2014-11-11	human	clinical	urine	M	65	yes	4-6	yes	colonization	N/a	N/a	hospital	Hepato gastroenterology nutrition	N/a	N/a	Pseudomonas aeruginosa	yes (VIM-2)	O6	233	aph(3')-IIb_aph(3')-Ia_aph(3'')-Ib_aph(6)-Id_aac(6')-Ib_aadA1_ant(4')-IIb	blaPDC-3_blaOXA-10_blaOXA-486_blaVIM-2	sul1	dfrA10_dfrA14	fosA	catB7_floR2	qnrVC1	parC_S87L_gyrA_T83I	qepA	tet(G)	qacEdelta1	R	R	I	R	S	R	R	MDR	DS
P-14-13678-1-1	2014-12-06	human	clinical	bronchial aspiration	M	79	yes	4-6	no	infection	yes	yes	hospital	Intensive care	no	yes	Pseudomonas aeruginosa	yes (GES-5)	O11	235	aph(3')-IIb_aph(3')-XV_aac(6')-Ib4_aadA6	blaPDC-35_blaOXA-488_blaGES-5	sul1	-	fosA	catB7_floR2	-	parC_S87L_gyrA_T83I	-	tet(G)	qacEdelta1	R	R	I	R	S	R	R	MDR	DS
P-14-13653-1-1	2014-12-09	human	clinical	bronchial aspiration	M	41	yes	≤3	no	infection	no	N/a	hospital	Intensive care	no	yes	Pseudomonas aeruginosa	yes (GES-5)	O11	235	aph(3')-IIb_aph(3')-XV_aac(6')-Ib4_aadA6	blaPDC-35_blaOXA-488_blaGES-5	sul1	-	fosA	catB7_floR2	-	parC_S87L_gyrA_T83I	-	tet(G)	qacEdelta1	R	R	I	R	S	R	R	MDR	DS
P-15-28760-1-1	2015-09-29	human	clinical	urine	M	23	no	≤3	no	colonization	N/a	N/a	hospital	Urology	N/a	N/a	Pseudomonas aeruginosa	no	O4	175	aph(3')-IIb_ant(2'')-Ia	blaPDC-1_blaOXA-50	sul1	-	fosA	catB7	-	gyrA_T83I	crpP	-	qacEdelta1	R	I	I	R	S	R	R	MDR	S
P-15-14582-1-1	2015-10-17	human	clinical	catheter	M	54	yes	4-6	no	colonization	yes	yes	hospital	Intensive care	N/a	no	Pseudomonas aeruginosa	yes (VIM-2)	O5	244	aph(3')-IIb_aph(3')-Ia_aph(3'')-Ib_aph(6)-Id_aac(6')-Ib_aadA1_ant(4')-IIb	blaPDC-1_blaOXA-10_blaOXA-847_blaVIM-2	sul1	dfrA10_dfrA14	fosA	catB7_floR2	qnrVC1	-	qepA_crpP	tet(G)	qacEdelta1	R	R	I	R	S	R	R	MDR	S
P-15-14597-1-1	2015-11-01	human	clinical	urine	M	37	yes	≤3	yes	infection	no	N/a	hospital	Nephrology	N/a	yes	Pseudomonas aeruginosa	yes (VIM-2)	O3	1229	aph(3')-IIb_aph(3')-Ia_aph(3'')-Ib_aph(6)-Id_aac(6')-Ib_aadA1_ant(4')-IIb	blaPDC-3_blaOXA-10_blaOXA-914_blaVIM-2	sul1	dfrA10_dfrA14	fosA	catB7_floR2	qnrVC1	-	qepA	tet(G)	qacEdelta1	R	R	R	R	S	R	R	XDR	S
P-16-66620-1-1	2016-03-18	human	clinical	bile	F	74	yes	4-6	no	colonization	N/a	N/a	hospital	Emergency	no	no	Pseudomonas aeruginosa	no	O11	298	aph(3')-IIb	blaPDC-16_blaOXA-848	-	-	fosA	catB7	-	-	crpP	-	-	I	R	I	I	S	S	I	-	DS
P-16-15465-1-1	2016-04-27	human	clinical	stools	M	51	yes	4-6	yes	colonization	N/a	N/a	hospital	Hematology	N/a	N/a	Pseudomonas aeruginosa	yes (VIM-2)	O6	395	aph(3')-IIb_aph(3')-Ia_aph(3'')-Ib_aph(6)-Id_aac(6')-Ib_aadA1_ant(4')-IIb	blaPDC-8_blaOXA-10_blaOXA-905_blaVIM-2	sul1	dfrA10_dfrA14	fosA	catB7_floR2	qnrVC1	-	qepA_crpP	tet(G)	qacEdelta1	R	R	I	R	S	R	R	MDR	DS
P-16-76974-1-1	2016-05-03	human	clinical	bronchial aspiration	M	58	yes	4-6	yes	colonization	N/a	N/a	hospital	Intensive care	yes	no	Pseudomonas aeruginosa	no	O10	253	aph(3')-IIb	blaPDC-34_blaOXA-488	-	-	fosA	catB7	-	-	crpP	-	-	R	I	I	R	S	S	I	-	S
P-16-82133-1-1	2016-05-26	human	clinical	stools	F	52	yes	≤3	yes	colonization	N/a	N/a	hospital	Hematology	no	yes	Pseudomonas aeruginosa	yes (VIM-2)	O10	253	aph(3')-IIb_aph(3'')-Ib_aph(6)-Id_ant(4')-IIb	blaPDC-34_blaOXA-488_blaVIM-2	sul1	dfrA10	fosA	catB7_floR2	-	-	-	tet(G)	qacEdelta1	R	R	I	R	S	R	I	MDR	S
H-16-15755-1-1	2016-07-25	hospital environment	hygiene	sink trap	N/a	N/a	N/a	N/a	N/a	N/a	N/a	N/a	N/a	Hematology	N/a	N/a	Pseudomonas aeruginosa	yes (VIM-2)	O12	111	aph(3')-IIb_aac(6')-29a_aac(6')-Ib4	blaPDC-3_blaOXA-395_blaVIM-2	sul1	-	fosA	catB7_catB8_cmlB1	-	parC_S87L_gyrA_T83I	crpP	-	qacEdelta1	R	R	I	R	S	R	R	MDR	DS
P-16-01065-1-1	2016-08-22	human	clinical	bronchial aspiration	M	14	yes	≤3	no	infection	no	N/a	hospital	Intensive care	yes	yes	Pseudomonas aeruginosa	no	O11	308	aph(3')-IIb	blaPDC-19a_blaOXA-488	-	-	fosA	catB7	-	-	crpP	-	-	R	I	R	R	S	S	I	MDR	DS
H-16-15856-1-1	2016-09-16	hospital environment	hygiene	sink trap	N/a	N/a	N/a	N/a	N/a	N/a	N/a	N/a	N/a	Intensive care	N/a	N/a	Pseudomonas aeruginosa	yes (VIM-2)	O4	2407	aph(3')-IIb_aph(3')-Ia_aph(3'')-Ib_aph(6)-Id_aac(6')-Ib_aadA1_ant(4')-IIb	blaPDC-10_blaOXA-10_blaOXA-486_blaVIM-2	sul1	dfrA10_dfrA14	fosA	catB7_floR2	qnrVC1	-	qepA	tet(G)	qacEdelta1	R	R	I	R	S	R	R	MDR	DS
H-16-00083-2-1	2016-10-07	hospital environment	hygiene	sink trap	N/a	N/a	N/a	N/a	N/a	N/a	N/a	N/a	N/a	Intensive care	N/a	N/a	Pseudomonas aeruginosa	no	O1	207	aph(3')-IIb	blaPDC-30_blaOXA-395	-	-	fosA	catB7	-	-	crpP	-	-	I	I	I	I	S	S	I	-	S
H-16-00105-1-1	2016-10-21	hospital environment	hygiene	sink trap	N/a	N/a	N/a	N/a	N/a	N/a	N/a	N/a	N/a	Hematology	N/a	N/a	Pseudomonas aeruginosa	no	O10	253	aph(3')-IIb	blaPDC-34_blaOXA-488	-	-	fosA	catB7	-	-	crpP	-	-	I	I	I	I	S	S	I	-	DS
H-16-00106-1-1	2016-10-21	hospital environment	hygiene	sink trap	N/a	N/a	N/a	N/a	N/a	N/a	N/a	N/a	N/a	Hematology	N/a	N/a	Pseudomonas aeruginosa	no	O10	253	aph(3')-IIb_aac(6')-Ib4	blaPDC-34_blaOXA-488	sul1	-	fosA	catB7	-	-	crpP	-	qacEdelta1	I	I	I	I	S	R	R	-	DS
H-16-00109-1-1	2016-10-21	hospital environment	hygiene	sink trap	N/a	N/a	N/a	N/a	N/a	N/a	N/a	N/a	N/a	Hematology	N/a	N/a	Pseudomonas aeruginosa	no	O6	395	aph(3')-IIb	blaPDC-8_blaOXA-905	-	-	fosA	catB7	-	-	crpP	-	-	R	I	I	I	S	R	R	MDR	DS
H-16-00118-1-1	2016-10-28	hospital environment	hygiene	sink trap	N/a	N/a	N/a	N/a	N/a	N/a	N/a	N/a	N/a	Cardiology	N/a	N/a	Pseudomonas aeruginosa	no	O11	308	aph(3')-IIb	blaPDC-19a_blaOXA-488	-	-	fosA	-	-	-	crpP	-	-	R	I	I	I	S	S	R	-	DS
H-16-00127-1-1	2016-10-30	hospital environment	hygiene	sink trap	N/a	N/a	N/a	N/a	N/a	N/a	N/a	N/a	N/a	Hematology	N/a	N/a	Pseudomonas aeruginosa	no	O5	244	aph(3')-IIb	blaPDC-1_blaOXA-847	-	-	fosA	catB7	-	-	crpP	-	-	I	I	I	I	S	S	I	-	DS
H-16-00133-1-1	2016-11-14	hospital environment	hygiene	sink trap	N/a	N/a	N/a	N/a	N/a	N/a	N/a	N/a	N/a	Cardiology	N/a	N/a	Pseudomonas aeruginosa	no	O4	389	aph(3')-IIb	blaPDC-1_blaOXA-50	-	-	fosA	catB7	-	-	-	-	-	I	R	I	I	S	S	I	-	S
H-16-00136-2-1	2016-11-14	hospital environment	hygiene	tap turn	N/a	N/a	N/a	N/a	N/a	N/a	N/a	N/a	N/a	Cardiology	N/a	N/a	Pseudomonas aeruginosa	no	O10	253	aph(3')-IIb_aph(3'')-Ib_aph(6)-Id_aac(6')-Ib3	blaPDC-34_blaOXA-488	-	-	fosA	catB7	-	-	crpP	-	qacG2	I	I	I	I	S	R	I	-	S
P-16-23058-1-1	2016-12-01	human	clinical	urine	F	87	yes	4-6	no	colonization	N/a	N/a	hospital	Geriatry	N/a	N/a	Pseudomonas aeruginosa	no	O6	395	aph(3')-IIb_ant(2'')-Ia	blaPDC-8_blaOXA-905	sul1	-	fosA	catB7	-	-	crpP	-	qacEdelta1	R	R	I	I	S	R	I	MDR	S
H-16-00172-1-1	2016-12-20	hospital environment	hygiene	sink trap	N/a	N/a	N/a	N/a	N/a	N/a	N/a	N/a	N/a	Hematology	N/a	N/a	Pseudomonas aeruginosa	no	O6	233	aph(3')-IIb	blaPDC-3_blaOXA-486	-	-	fosA	catB7	-	parC_S87L_gyrA_T83I	-	-	-	R	R	I	I	S	S	R	MDR	DS
H-17-00181-1-1	2017-01-09	hospital environment	hygiene	water	N/a	N/a	N/a	N/a	N/a	N/a	N/a	N/a	N/a	Digestive surgery	N/a	N/a	Pseudomonas aeruginosa	no	O7	671	aph(3')-IIb	blaPDC-30_blaOXA-488	-	-	fosA	catB7	-	-	crpP	-	-	I	I	I	I	S	S	I	-	S
H-17-00199-1-1	2017-01-27	hospital environment	hygiene	sink trap	N/a	N/a	N/a	N/a	N/a	N/a	N/a	N/a	N/a	Intensive care	N/a	N/a	Pseudomonas aeruginosa	no	O11	309	aph(3')-IIb	blaPDC-19a_blaOXA-1035	-	-	fosA	catB7	-	-	crpP	-	-	I	I	I	I	S	S	I	-	DS
P-17-18855-3-1	2017-01-28	human	clinical	urine	M	49	yes	≤3	no	infection	no	N/a	hospital	Emergency	no	yes	Pseudomonas aeruginosa	yes (GES-5)	O11	235	aph(3')-IIb_aph(3')-XV_aac(6')-Ib4_aadA6	blaPDC-35_blaOXA-488_blaGES-5	sul1	-	fosA	catB7_floR2	-	parC_S87L_gyrA_T83I	-	tet(G)	qacEdelta1	R	R	I	R	S	R	R	MDR	DS
P-17-63536-1-1	2017-05-31	human	clinical	ear	M	52	yes	≤3	no	infection	no	N/a	community	Otorhinolaryngology	no	yes	Pseudomonas aeruginosa	no	O1	27	aph(3')-IIb	blaPDC-15_blaOXA-494	-	-	fosA	catB7	-	-	crpP	-	-	R	I	R	R	S	S	R	MDR	S
P-17-16577-1-1	2017-07-06	human	clinical	urine	M	47	no	≤3	no	colonization	N/a	N/a	hospital	Otorhinolaryngology	N/a	no	Pseudomonas aeruginosa	yes (VIM-2)	O6	395	aph(3')-IIb_aph(3')-Ia_aph(3'')-Ib_aph(6)-Id_aac(6')-Ib_aadA1_ant(4')-IIb	blaPDC-8_blaOXA-10_blaOXA-905_blaVIM-2	sul1	dfrA10_dfrA14	fosA	catB7_floR2	qnrVC1	-	qepA_crpP	tet(G)	qacEdelta1	R	R	I	R	S	R	R	MDR	DS
H-17-16584-1-1	2017-07-10	hospital environment	hygiene	sink trap	N/a	N/a	N/a	N/a	N/a	N/a	N/a	N/a	N/a	Intensive care	N/a	N/a	Pseudomonas aeruginosa	yes (VIM-2)	O11	316	aph(3')-IIb_aph(3')-Ia_aph(3'')-Ib_aph(6)-Id_aac(6')-Ib_aadA1_ant(4')-IIb	blaPDC-36_blaOXA-10_blaOXA-395_blaVIM-2	sul1	dfrA10_dfrA14	fosA	catB7_floR2	qnrVC1	-	qepA_crpP	tet(G)	qacEdelta1	R	R	I	R	S	R	R	MDR	S
H-17-16585-1-1	2017-07-10	hospital environment	hygiene	sink trap	N/a	N/a	N/a	N/a	N/a	N/a	N/a	N/a	N/a	Intensive care	N/a	N/a	Pseudomonas aeruginosa	yes (VIM-2)	O11	316	aph(3')-IIb_aph(3')-Ia_aph(3'')-Ib_aph(6)-Id_aac(6')-Ib_aadA1_ant(4')-IIb	blaPDC-36_blaOXA-10_blaOXA-395_blaVIM-2	sul1	dfrA14	fosA	catB7_floR2	qnrVC1	-	qepA_crpP	tet(G)	qacEdelta1	R	R	I	R	S	R	R	MDR	S
H-17-16586-1-1	2017-07-10	hospital environment	hygiene	sink trap	N/a	N/a	N/a	N/a	N/a	N/a	N/a	N/a	N/a	Intensive care	N/a	N/a	Pseudomonas aeruginosa	yes (VIM-2)	O6	395	aph(3')-IIb_aph(3')-Ia_aph(3'')-Ib_aph(6)-Id_aac(6')-Ib_aadA1_ant(4')-IIb	blaPDC-8_blaOXA-10_blaOXA-905_blaVIM-2	sul1	dfrA10_dfrA14	fosA	catB7_floR2	qnrVC1	-	qepA_crpP	tet(G)	qacEdelta1	R	R	I	R	S	R	R	MDR	DS
P-17-72532-1-1	2017-07-11	human	clinical	urine	M	54	no	≤3	no	infection	no	N/f	hospital	Emergency	N/a	yes	Pseudomonas aeruginosa	no	O4	175	aph(3')-IIb_aadA13_ant(2'')-Ia	blaPDC-1_blaOXA-50	sul1	-	fosA	catB7	-	gyrA_T83I	-	-	qacEdelta1	R	R	I	R	R	R	R	XDR	S
H-17-00222-1-1	2017-09-14	hospital environment	hygiene	sink trap	N/a	N/a	N/a	N/a	N/a	N/a	N/a	N/a	N/a	Hematology	N/a	N/a	Pseudomonas aeruginosa	no	O11	298	aph(3')-IIb	blaPDC-16_blaOXA-848	-	-	fosA	catB7	-	-	crpP	-	-	I	I	I	R	S	S	I	-	S
H-17-00235-2-1	2017-10-06	hospital environment	hygiene	sink trap	N/a	N/a	N/a	N/a	N/a	N/a	N/a	N/a	N/a	Hematology	N/a	N/a	Pseudomonas aeruginosa	no	O11	308	aph(3')-IIb	blaPDC-19a_blaOXA-488	-	-	fosA	catB7	-	-	crpP	-	-	I	I	I	I	S	R	I	-	DS
H-17-00236-1-1	2017-10-06	hospital environment	hygiene	sink trap	N/a	N/a	N/a	N/a	N/a	N/a	N/a	N/a	N/a	Hematology	N/a	N/a	Pseudomonas aeruginosa	no	O11	298	aph(3')-IIb	blaPDC-16_blaOXA-848	-	-	fosA	catB7	-	-	crpP	-	-	R	I	I	R	S	R	R	MDR	DS
H-17-00246-2-1	2017-10-13	hospital environment	hygiene	sink trap	N/a	N/a	N/a	N/a	N/a	N/a	N/a	N/a	N/a	Hematology	N/a	N/a	Pseudomonas aeruginosa	no	O11	298	aph(3')-IIb	blaPDC-16_blaOXA-848	-	-	fosA	catB7	-	-	crpP	-	-	I	R	I	I	S	S	I	-	DS
H-17-00248-1-1	2017-10-13	hospital environment	hygiene	sink trap	N/a	N/a	N/a	N/a	N/a	N/a	N/a	N/a	N/a	Hematology	N/a	N/a	Pseudomonas aeruginosa	no	O11	298	aph(3')-IIb	blaPDC-16_blaOXA-848	-	-	fosA	catB7	-	-	crpP	-	-	I	R	I	I	S	S	I	-	S
H-17-00264-1-1	2017-10-27	hospital environment	hygiene	sink trap	N/a	N/a	N/a	N/a	N/a	N/a	N/a	N/a	N/a	Hematology	N/a	N/a	Pseudomonas aeruginosa	no	O11	298	aph(3')-IIb	blaPDC-16_blaOXA-848	-	-	fosA	catB7	-	-	crpP	-	-	R	I	I	R	S	R	R	MDR	DS
H-17-00268-1-1	2017-10-27	hospital environment	hygiene	sink trap	N/a	N/a	N/a	N/a	N/a	N/a	N/a	N/a	N/a	Hematology	N/a	N/a	Pseudomonas aeruginosa	no	O11	298	aph(3')-IIb	blaPDC-16_blaOXA-848	-	-	fosA	catB7	-	-	crpP	-	-	I	R	I	I	S	S	I	-	S
H-17-00283-1-1	2017-11-08	hospital environment	hygiene	sink trap	N/a	N/a	N/a	N/a	N/a	N/a	N/a	N/a	N/a	Hematology	N/a	N/a	Pseudomonas aeruginosa	no	O11	308	aph(3')-IIb	blaPDC-19a_blaOXA-488	-	-	fosA	catB7	-	-	crpP	-	-	I	I	I	I	S	R	I	-	DS
H-17-00284-2-1	2017-11-08	hospital environment	hygiene	sink trap	N/a	N/a	N/a	N/a	N/a	N/a	N/a	N/a	N/a	Hematology	N/a	N/a	Pseudomonas aeruginosa	no	O4	111	aph(3')-IIb	blaPDC-3_blaOXA-395	-	-	fosA	catB7	-	-	-	-	-	I	R	I	I	S	R	R	MDR	S
H-18-00302-1-1	2018-01-03	hospital environment	hygiene	hand washer	N/a	N/a	N/a	N/a	N/a	N/a	N/a	N/a	N/a	Intensive care	N/a	N/a	Pseudomonas aeruginosa	no	O1	27	aph(3')-IIb	blaPDC-15_blaOXA-494	-	-	fosA	catB7	-	-	-	-	-	I	I	I	I	S	S	R	-	S
H-18-17264-1-1	2018-04-03	hospital environment	hygiene	sink trap	N/a	N/a	N/a	N/a	N/a	N/a	N/a	N/a	N/a	Hematology	N/a	N/a	Pseudomonas aeruginosa	yes (VIM-2)	O12	111	aph(3')-IIb_aac(6')-29a_aac(6')-Ib_aac(6')-Ib4	blaPDC-3_blaOXA-395_blaVIM-2	sul1	-	fosA	catB7_catB8_cmlB1	-	parC_S87L_gyrA_T83I	crpP	-	qacEdelta1	R	R	I	R	S	R	R	MDR	DS
H-18-17390-1-1	2018-06-12	hospital environment	hygiene	sink trap	N/a	N/a	N/a	N/a	N/a	N/a	N/a	N/a	N/a	Intensive care	N/a	N/a	Pseudomonas aeruginosa	yes (VIM-2)	O6	233	aph(3')-IIb_aph(3'')-Ib_aph(6)-Id_aac(6')-Ib_aadA1_ant(4')-IIb	blaPDC-3_blaOXA-10_blaOXA-486_blaVIM-2	sul1	dfrA10_dfrA14	fosA	catB7_floR2	qnrVC1	parC_S87L_gyrA_T83I	-	tet(G)	qacEdelta1	R	R	I	R	S	R	R	MDR	DS
P-18-17404-1-1	2018-06-25	human	clinical	bronchial aspiration	M	66	yes	4-6	yes	infection	no	N/a	hospital	Intensive care	no	yes	Pseudomonas aeruginosa	yes (VIM-2)	O12	111	aph(3')-IIb_aac(6')-29a_aac(6')-29b	blaPDC-3_blaOXA-395_blaVIM-2	sul1	-	fosA	catB7_cmlB1	-	parC_S87L_gyrA_T83I	crpP	-	qacEdelta1	R	R	I	R	S	R	R	MDR	DS
P-18-17380-1-1	2018-07-09	human	clinical	bronchial aspiration	M	65	yes	≤3	no	colonization	N/a	N/a	hospital	Neurosurgery	N/a	yes	Pseudomonas aeruginosa	yes (VIM-2)	O6	233	aph(3')-IIb_aph(3')-Ia_aph(3'')-Ib_aph(6)-Id_aac(6')-Ib_aadA1_ant(4')-IIb	blaPDC-3_blaOXA-10_blaOXA-486_blaVIM-2	sul1	dfrA10_dfrA14	fosA	catB7_floR2	qnrVC1	parC_S87L_gyrA_T83I	qepA	tet(G)	qacEdelta1	R	R	I	R	S	R	R	MDR	S
H-18-00567-1-1	2018-07-30	hospital environment	hygiene	sink trap	N/a	N/a	N/a	N/a	N/a	N/a	N/a	N/a	N/a	Intensive care	N/a	N/a	Pseudomonas aeruginosa	no	O6	233	aph(3')-IIb	blaPDC-3_blaOXA-486	-	-	fosA	catB7	-	parC_S87L_gyrA_T83I	-	-	-	R	R	I	R	S	S	R	MDR	DS
P-18-17466-1-1	2018-08-03	human	clinical	bronchial aspiration	M	52	yes	≤3	no	colonization	N/a	N/a	hospital	Intensive care	N/a	N/a	Pseudomonas aeruginosa	yes (VIM-2)	O6	233	aph(3')-IIb_aph(3')-Ia_aph(3'')-Ib_aph(6)-Id_aac(6')-Ib_aadA1_ant(4')-IIb	blaPDC-3_blaOXA-10_blaOXA-486_blaVIM-2	sul1	dfrA10_dfrA14	fosA	catB7_floR2	qnrVC1	parC_S87L_gyrA_T83I	qepA	tet(G)	qacEdelta1	R	R	I	R	S	R	R	MDR	S
P-18-17498-1-1	2018-08-10	human	clinical	sputum	M	71	yes	4-6	no	infection	yes	yes	hospital	Intensive care	yes	no	Pseudomonas aeruginosa	yes (VIM-2)	O12	111	aph(3')-IIb_aac(6')-29a_aac(6')-29b	blaPDC-3_blaOXA-395_blaVIM-2	sul1	-	fosA	catB7_cmlB1	-	parC_S87L_gyrA_T83I	crpP	-	qacEdelta1	R	R	I	R	S	R	R	MDR	DS
H-18-17533-1-1	2018-08-21	hospital environment	hygiene	sink trap	N/a	N/a	N/a	N/a	N/a	N/a	N/a	N/a	N/a	Intensive care	N/a	N/a	Pseudomonas aeruginosa	yes (VIM-2)	O11	309	aph(3')-IIb_aph(3')-Ia_aph(3'')-Ib_aph(6)-Id_aac(6')-Ib_aadA1_ant(4')-IIb	blaPDC-19a_blaOXA-10_blaOXA-1035_blaVIM-2	sul1	dfrA10_dfrA14	fosA	catB7_floR2	qnrVC1	-	qepA	tet(G)	qacEdelta1	R	R	I	R	S	R	R	MDR	DS
P-18-17499-1-1	2018-08-23	human	clinical	bronchial aspiration	M	34	no	≤3	no	colonization	N/a	N/a	hospital	Intensive care	N/a	N/f	Pseudomonas aeruginosa	yes (VIM-2)	O6	233	aph(3')-IIb_aph(3')-Ia_aph(3'')-Ib_aph(6)-Id_aac(6')-Ib_aadA1_ant(4')-IIb	blaPDC-3_blaOXA-10_blaOXA-486_blaVIM-2	sul1	dfrA10_dfrA14	fosA	catB7_floR2	qnrVC1	parC_S87L_gyrA_T83I	qepA	tet(G)	qacEdelta1	R	R	I	R	S	R	R	MDR	S
H-18-17534-1-1	2018-09-03	hospital environment	hygiene	sink trap	N/a	N/a	N/a	N/a	N/a	N/a	N/a	N/a	N/a	Intensive care	N/a	N/a	Pseudomonas aeruginosa	yes (VIM-2)	O6	233	aph(3')-IIb_aph(3')-Ia_aph(3'')-Ib_aph(6)-Id_aac(6')-Ib_aadA1_ant(4')-IIb	blaPDC-3_blaOXA-10_blaOXA-486_blaVIM-2	sul1	dfrA10_dfrA14	fosA	catB7_floR2	qnrVC1	parC_S87L_gyrA_T83I	qepA	tet(G)	qacEdelta1	R	R	I	R	S	R	R	MDR	S
H-18-17540-1-1	2018-09-03	hospital environment	hygiene	sink trap	N/a	N/a	N/a	N/a	N/a	N/a	N/a	N/a	N/a	Intensive care	N/a	N/a	Pseudomonas aeruginosa	yes (VIM-2)	O6	233	aph(3')-IIb_aph(3')-Ia_aph(3'')-Ib_aph(6)-Id_aac(6')-Ib_aadA1_ant(4')-IIb	blaPDC-3_blaOXA-10_blaOXA-486_blaVIM-2	sul1	dfrA10_dfrA14	fosA	catB7_floR2	qnrVC1	parC_S87L_gyrA_T83I	qepA	tet(G)	qacEdelta1	R	R	I	R	S	R	R	MDR	DS
H-18-17561-1-1	2018-09-10	hospital environment	hygiene	sink trap	N/a	N/a	N/a	N/a	N/a	N/a	N/a	N/a	N/a	Intensive care	N/a	N/a	Pseudomonas aeruginosa	yes (VIM-2)	O12	111	aph(3')-IIb_aac(6')-29a	blaPDC-3_blaOXA-395_blaVIM-2	sul1	-	fosA	catB7_cmlB1	-	parC_S87L_gyrA_T83I	crpP	-	qacEdelta1	R	R	I	R	S	R	R	MDR	DS
H-18-17561-2-1	2018-09-10	hospital environment	hygiene	sink trap	N/a	N/a	N/a	N/a	N/a	N/a	N/a	N/a	N/a	Intensive care	N/a	N/a	Pseudomonas aeruginosa	yes (VIM-2)	O12	111	aph(3')-IIb_aac(6')-29a	blaPDC-3_blaOXA-395_blaVIM-2	sul1	-	fosA	catB7_cmlB1	-	parC_S87L_gyrA_T83I	crpP	-	qacEdelta1	R	R	I	R	S	R	R	MDR	DS
H-18-17665-1-1	2018-10-23	hospital environment	hygiene	sink trap	N/a	N/a	N/a	N/a	N/a	N/a	N/a	N/a	N/a	Intensive care	N/a	N/a	Pseudomonas aeruginosa	yes (VIM-2)	O6	233	aph(3')-IIb_aph(3')-Ia_aph(3'')-Ib_aph(6)-Id_aac(6')-Ib_aadA1_ant(4')-IIb	blaPDC-3_blaOXA-10_blaOXA-486_blaVIM-2	sul1	dfrA10_dfrA14	fosA	catB7_floR2	qnrVC1	parC_S87L_gyrA_T83I	qepA	tet(G)	qacEdelta1	R	R	I	R	S	R	R	MDR	S
P-18-17786-1-1	2018-12-13	human	clinical	stools	M	41	no	≤3	no	colonization	N/a	N/a	hospital	Intensive care	N/f	N/f	Pseudomonas aeruginosa	yes (VIM-2)	O6	233	aph(3')-IIb_aph(3')-Ia_aph(3'')-Ib_aph(6)-Id_aac(6')-Ib_aadA1_ant(4')-IIb	blaPDC-3_blaOXA-10_blaOXA-486_blaVIM-2	sul1	dfrA10_dfrA14	fosA	catB7_floR2	qnrVC1	parC_S87L_gyrA_T83I	qepA	tet(G)	qacEdelta1	R	R	I	R	S	R	R	MDR	S
H-18-17793-1-1	2018-12-19	hospital environment	hygiene	sink trap	N/a	N/a	N/a	N/a	N/a	N/a	N/a	N/a	N/a	Intensive care	N/a	N/a	Pseudomonas aeruginosa	yes (VIM-2)	O11	309	aph(3')-IIb_aph(3')-Ia_aac(6')-Ib_aadA1_ant(4')-IIb	blaPDC-19a_blaOXA-10_blaOXA-1035_blaVIM-2	sul1	dfrA10_dfrA14	fosA	catB7_floR2	qnrVC1	-	-	tet(G)	qacEdelta1	R	R	I	R	S	R	R	MDR	DS
H-18-17795-1-1	2018-12-19	hospital environment	hygiene	sink trap	N/a	N/a	N/a	N/a	N/a	N/a	N/a	N/a	N/a	Intensive care	N/a	N/a	Pseudomonas aeruginosa	yes (VIM-2)	O11	309	aph(3')-IIb_aph(3')-Ia_aph(3'')-Ib_aph(6)-Id_aac(6')-Ib_aadA1_ant(4')-IIb	blaPDC-19a_blaOXA-10_blaOXA-1035_blaVIM-2	sul1	dfrA10_dfrA14	fosA	catB7_floR2	qnrVC1	-	qepA	tet(G)	qacEdelta1	R	R	I	R	S	R	R	MDR	DS
P-18-17817-1-1	2018-12-26	human	clinical	stools	M	31	no	≤3	no	colonization	N/a	N/a	hospital	Neurosurgery	N/a	N/f	Pseudomonas aeruginosa	yes (VIM-2)	O6	233	aph(3')-IIb_aph(3')-Ia_aph(3'')-Ib_aph(6)-Id_aac(6')-Ib_aadA1_ant(4')-IIb	blaPDC-3_blaOXA-10_blaOXA-486_blaVIM-2	sul1	dfrA10_dfrA14	fosA	catB7_floR2	qnrVC1	parC_S87L_gyrA_T83I	qepA	tet(G)	qacEdelta1	R	R	I	R	S	R	R	MDR	S
H-19-17842-2-1	2019-01-07	hospital environment	hygiene	hand washer	N/a	N/a	N/a	N/a	N/a	N/a	N/a	N/a	N/a	Intensive care	N/a	N/a	Pseudomonas aeruginosa	yes (GES-5)	O11	235	aph(3')-IIb_aph(3')-XV_aac(6')-Ib4_aadA6	blaPDC-35_blaOXA-488_blaGES-5	sul1	-	fosA	catB7_floR2	-	parC_S87L_gyrA_T83I	-	tet(G)	qacEdelta1	R	R	I	R	S	R	R	MDR	DS
H-19-00891-1-1	2019-03-20	hospital environment	hygiene	sink trap	N/a	N/a	N/a	N/a	N/a	N/a	N/a	N/a	N/a	Intensive care	N/a	N/a	Pseudomonas aeruginosa	yes (GES-5)	O11	235	aph(3')-IIb_aph(3')-XV_aac(6')-Ib4_aadA6	blaPDC-35_blaOXA-488_blaGES-5	sul1	-	fosA	catB7_floR2	-	parC_S87L_gyrA_T83I	-	tet(G)	qacEdelta1	R	R	I	R	S	R	R	MDR	DS
P-20-18507-1-1	2020-03-03	human	clinical	urine	F	82	yes	≥7	yes	infection	yes	no	hospital	Neurology	N/f	no	Pseudomonas aeruginosa	yes (GES-5)	O11	235	aph(3')-IIb_aph(3')-XV_aac(6')-Ib4_aadA6	blaPDC-35_blaOXA-488_blaGES-5	sul1	-	fosA	catB7_floR2	-	parC_S87L_gyrA_T83I	crpP	tet(G)	qacEdelta1	R	R	I	R	S	R	R	MDR	DS
H-20-01197-1-1	2020-04-01	hospital environment	hygiene	sink trap	N/a	N/a	N/a	N/a	N/a	N/a	N/a	N/a	N/a	Hepato gastroenterology nutrition	N/a	N/a	Pseudomonas aeruginosa	no	O6	395	aph(3')-IIb	blaPDC-8_blaOXA-905	-	-	fosA	catB7	-	-	crpP	-	-	R	R	I	I	S	S	I	-	DS
P-20-18545-1-1	2020-04-18	human	clinical	urine	F	69	yes	4-6	yes	infection	yes	yes	hospital	Neurology	no	no	Pseudomonas aeruginosa	yes (GES-5)	O11	235	aph(3')-IIb_aph(3')-XV_aac(6')-Ib4_aadA6	blaPDC-35_blaOXA-488_blaGES-5	sul1	-	fosA	catB7_floR2	-	parC_S87L_gyrA_T83I	-	tet(G)	qacEdelta1	R	R	I	R	S	R	R	MDR	DS
P-20-12178-1-1	2020-06-20	human	clinical	urine	F	69	yes	4-6	no	colonization	N/a	N/a	hospital	Digestive surgery	N/a	N/a	Pseudomonas aeruginosa	no	O2	244	aph(3')-IIb	blaPDC-1_blaOXA-847	-	-	fosA	catB7	-	-	-	-	-	R	I	I	I	I	S	I	-	S
PAO1	1954-	human	reference strain	wound	N/a	N/a	N/a	N/a	N/a	N/a	N/a	N/a	N/a	N/a	N/a	N/a	Pseudomonas aeruginosa	no	O5	549	aph(3')-IIb	blaPDC-1_blaOXA-50	-	-	fosA	catB7	-	-	-	-	-	I	I	I	I	S	S	I	-	S
PA14	1970-	human	reference strain	wound	N/a	N/a	N/a	N/a	N/a	N/a	N/a	N/a	N/a	N/a	N/a	N/a	Pseudomonas aeruginosa	no	O10	253	aph(3')-IIb	blaPDC-34_blaOXA-488	-	-	fosA	catB7	-	-	crpP	-	-	I	I	I	I	S	S	I	-	S
ATCC27853	1971-	human	reference strain	blood culture	N/a	N/a	N/a	N/a	N/a	N/a	N/a	N/a	N/a	N/a	N/a	N/a	Pseudomonas aeruginosa	no	O6	155	aph(3')-IIb	blaPDC-5_blaOXA-396	-	-	fosA	catB7	-	-	crpP	-	-	I	I	I	I	S	S	I	-	S
ATCC15442	1977-	hospital environment	reference strain	waterer	N/a	N/a	N/a	N/a	N/a	N/a	N/a	N/a	N/a	N/a	N/a	N/a	Pseudomonas aeruginosa	no	O1	252	aph(3')-IIb	blaPDC-3_blaOXA-486	-	-	fosA	catB7	-	-	crpP	-	-	I	I	I	I	S	S	I	-	S

## Sheet: Part3_representative_short_13+2
Legend:
S	Susceptible, standard dose
I	Susceptible, increased exposure
R	Resistant
MDR	Multidrug-resistant, resistance to 3-4 classes of antibiotics tested
XDR	Extensively drug-resistant, resistance to 5-6 classes of antibiotics tested
PDR	Pandrug-resistant, resistance to all classes of antibiotics (n=7) tested
N/a	Not applicable
N/f	Not found
N/d	Not determined
$	Effective treatment according to CASFM 2021 V1.0: ticarcillin, ticarcillin-clavulanic acid, piperacillin, piperacillin-tazobactam, ceftazidime, cefepime, ceftolozane-tazobactam, imipenem, meropenem, tobramycin, amikacin, ciprofloxacin, aztreonam, gentamicin, levofloxacin, colistin, fosfomycin, ceftazidime-avibactam, meropenem-vaborbactam, imipenem-relebactam, cefiderocol
*	Tested by cloxacillin test, Carba NP test, or WGS sequencing
**	Clinical evidence suggests that infections due to strains with a fosfomycin MIC ≤ 128 mg/L (E-COFF) or diameters ≥ 12 mm, could be treated with fosfomycin. Strains that have a diameter of 6 mm around the disc fosfomycin loaded at 200 μg are categorized as "resistant." (EUCAST, 2021)
***	Cut-offs are not available for EUCAST V1.0 2021, use of V2.0 2019
Abbreviations:
amikacin (AKN ); aztreonam (ATM); cefepime (FEP); ceftazidime (CZD); ceftolozane-tazobactam (CLT); ciprofloxacin (CIP ); decreased susceptibility (DS); didecyldimethylammonium chloride (DDAC); fosfomycin (FOS); gentamicin (GMN); hospital environment (H); imipenem (IPM); levofloxacin (LVX); meropenem (MEM); minimum inhibitory concentration (MIC); multidrug-resistant (MDR); multilocus sequence typi…
																			genomic characterization													antimicrobial phenotype									hyperexpression of efflux pumps and cephalosporinase activity
																			typing		resistome											antibiotics								disinfectant	imipenem MIC (mg/L) in combination with				meropenem MIC (mg/L) in combination with				DDAC MIC (mg/L) in combination with
strain number	sampling date (yyyy-mm-dd)	strain origin	context	type of sampling	patient gender	patient age (in year)	patient with comorbidities	category of Charlson comorbidity index	immunocompromised patient	infection or colonization	deceased patient (yes/no)	death associated with PSAE (yes/no)	strain acquisition type	hospital ward	treatment with an anti-Pseudomonas spp. antibiotic before strain identification $	treatment with an anti-Pseudomonas spp. antibiotic after strain identification $	species identification (MALDI-TOF and/or WGS)	carbapenemase (type)*	serotype	MLST (Sequence type)	aminoglycosides	beta-lactams	sulfonamides	trimethoprim	fosfomycin	phenicols	quinolones	quinolones point mutation	fluoroquinolones	tetracycline	quaternary ammonium	penicillins (TIC, TCC, PIL, PTZ)	carbapenems (IPM, MEM)	monobactam (ATM)	cephalosporins (FEP, CZD, CLT)	fosfomycin (FOS**)	aminoglycosides (AKN, TMN, GMN***)	fluoroquinolones (CIP, LVX)	categories of resistance (MDR, XDR, PDR)	quaternary ammonium (DDAC)	alone	PAβN 25mg/L	PAβN 50mg/L	cloxacillin 250mg/L	alone	PAβN 25mg/L	PAβN 50mg/L	cloxacillin 250mg/L	alone
P-11-51053-1-1	2011-06-21	human	clinical	abscess	F	39	yes	≤3	yes	infection	yes	no	hospital	Otorhinolaryngology	N/f	N/f	Pseudomonas aeruginosa	no	O11	298	aph(3')-IIb	blaPDC-16_blaOXA-848	-	-	fosA	catB7	-	gyrA_T83I	crpP	-	-	I	R	I	I	S	S	R	-	DS	16	4	<1	8	8	4	<1	4	128
P-12-22237-1-1	2012-01-01	human	clinical	blood culture	M	84	no	4-6	no	infection	no	N/a	hospital	Emergency	N/f	yes	Pseudomonas aeruginosa	no	O6	233	aph(3')-IIb	blaPDC-3_blaOXA-486	-	-	fosA	catB7	-	parC_S87L_gyrA_T83I	-	-	-	I	R	I	I	S	S	R	-	DS	4	<1	<1	<1	<1	<1	<1	<1	128
P-16-01065-1-1	2016-08-22	human	clinical	bronchial aspiration	M	14	yes	≤3	no	infection	no	N/a	hospital	Intensive care	yes	yes	Pseudomonas aeruginosa	no	O11	308	aph(3')-IIb	blaPDC-19a_blaOXA-488	-	-	fosA	catB7	-	-	crpP	-	-	R	I	R	R	S	S	I	MDR	DS	<1	<1	<1	<1	4	<1	<1	<1	64
H-16-00106-1-1	2016-10-21	hospital environment	hygiene	sink trap	N/a	N/a	N/a	N/a	N/a	N/a	N/a	N/a	N/a	Hematology	N/a	N/a	Pseudomonas aeruginosa	no	O10	253	aph(3')-IIb_aac(6')-Ib4	blaPDC-34_blaOXA-488	sul1	-	fosA	catB7	-	-	crpP	-	qacEdelta1	I	I	I	I	S	R	R	-	DS	<1	<1	<1	<1	2	<1	<1	2	128
H-16-00127-1-1	2016-10-30	hospital environment	hygiene	sink trap	N/a	N/a	N/a	N/a	N/a	N/a	N/a	N/a	N/a	Hematology	N/a	N/a	Pseudomonas aeruginosa	no	O5	244	aph(3')-IIb	blaPDC-1_blaOXA-847	-	-	fosA	catB7	-	-	crpP	-	-	I	I	I	I	S	S	I	-	DS	2	2	2	<1	2	4	2	<1	128
P-16-23058-1-1	2016-12-01	human	clinical	urine	F	87	yes	4-6	no	colonization	N/a	N/a	hospital	Geriatry	N/a	N/a	Pseudomonas aeruginosa	no	O6	395	aph(3')-IIb_ant(2'')-Ia	blaPDC-8_blaOXA-905	sul1	-	fosA	catB7	-	-	crpP	-	qacEdelta1	R	R	I	I	S	R	I	MDR	S	4	<1	<1	2	8	<1	<1	4	16
H-16-00172-1-1	2016-12-20	hospital environment	hygiene	sink trap	N/a	N/a	N/a	N/a	N/a	N/a	N/a	N/a	N/a	Hematology	N/a	N/a	Pseudomonas aeruginosa	no	O6	233	aph(3')-IIb	blaPDC-3_blaOXA-486	-	-	fosA	catB7	-	parC_S87L_gyrA_T83I	-	-	-	R	R	I	I	S	S	R	MDR	DS	32	8	<1	8	16	8	<1	16	128
H-17-00246-2-1	2017-10-13	hospital environment	hygiene	sink trap	N/a	N/a	N/a	N/a	N/a	N/a	N/a	N/a	N/a	Hematology	N/a	N/a	Pseudomonas aeruginosa	no	O11	298	aph(3')-IIb	blaPDC-16_blaOXA-848	-	-	fosA	catB7	-	-	crpP	-	-	I	R	I	I	S	S	I	-	DS	16	4	<1	4	8	4	<1	4	128
H-18-17264-1-1	2018-04-03	hospital environment	hygiene	sink trap	N/a	N/a	N/a	N/a	N/a	N/a	N/a	N/a	N/a	Hematology	N/a	N/a	Pseudomonas aeruginosa	yes (VIM-2)	O12	111	aph(3')-IIb_aac(6')-29a_aac(6')-Ib_aac(6')-Ib4	blaPDC-3_blaOXA-395_blaVIM-2	sul1	-	fosA	catB7_catB8_cmlB1	-	parC_S87L_gyrA_T83I	crpP	-	qacEdelta1	R	R	I	R	S	R	R	MDR	DS	256	256	256	256	128	128	64	64	128
H-18-00567-1-1	2018-07-30	hospital environment	hygiene	sink trap	N/a	N/a	N/a	N/a	N/a	N/a	N/a	N/a	N/a	Intensive care	N/a	N/a	Pseudomonas aeruginosa	no	O6	233	aph(3')-IIb	blaPDC-3_blaOXA-486	-	-	fosA	catB7	-	parC_S87L_gyrA_T83I	-	-	-	R	R	I	R	S	S	R	MDR	DS	4	<1	<1	2	4	<1	<1	2	64
P-18-17498-1-1	2018-08-10	human	clinical	sputum	M	71	yes	4-6	no	infection	yes	yes	hospital	Intensive care	yes	no	Pseudomonas aeruginosa	yes (VIM-2)	O12	111	aph(3')-IIb_aac(6')-29a_aac(6')-29b	blaPDC-3_blaOXA-395_blaVIM-2	sul1	-	fosA	catB7_cmlB1	-	parC_S87L_gyrA_T83I	crpP	-	qacEdelta1	R	R	I	R	S	R	R	MDR	DS	256	256	256	256	128	64	64	64	128
P-18-17499-1-1	2018-08-23	human	clinical	bronchial aspiration	M	34	no	≤3	no	colonization	N/a	N/a	hospital	Intensive care	N/a	N/f	Pseudomonas aeruginosa	yes (VIM-2)	O6	233	aph(3')-IIb_aph(3')-Ia_aph(3'')-Ib_aph(6)-Id_aac(6')-Ib_aadA1_ant(4')-IIb	blaPDC-3_blaOXA-10_blaOXA-486_blaVIM-2	sul1	dfrA10_dfrA14	fosA	catB7_floR2	qnrVC1	parC_S87L_gyrA_T83I	qepA	tet(G)	qacEdelta1	R	R	I	R	S	R	R	MDR	S	128	16	<1	64	32	16	<1	32	16
H-19-00891-1-1	2019-03-20	hospital environment	hygiene	sink trap	N/a	N/a	N/a	N/a	N/a	N/a	N/a	N/a	N/a	Intensive care	N/a	N/a	Pseudomonas aeruginosa	yes (GES-5)	O11	235	aph(3')-IIb_aph(3')-XV_aac(6')-Ib4_aadA6	blaPDC-35_blaOXA-488_blaGES-5	sul1	-	fosA	catB7_floR2	-	parC_S87L_gyrA_T83I	-	tet(G)	qacEdelta1	R	R	I	R	S	R	R	MDR	DS	32	16	8	32	256	32	8	256	128
PAO1	1954-	human	reference strain	wound	N/a	N/a	N/a	N/a	N/a	N/a	N/a	N/a	N/a	N/a	N/a	N/a	Pseudomonas aeruginosa	no	O5	549	aph(3')-IIb	blaPDC-1_blaOXA-50	-	-	fosA	catB7	-	-	-	-	-	I	I	I	I	S	S	I	-	S	<1	<1	<1	<1	<1	<1	<1	<1	16
PA14	1970-	human	reference strain	wound	N/a	N/a	N/a	N/a	N/a	N/a	N/a	N/a	N/a	N/a	N/a	N/a	Pseudomonas aeruginosa	no	O10	253	aph(3')-IIb	blaPDC-34_blaOXA-488	-	-	fosA	catB7	-	-	crpP	-	-	I	I	I	I	S	S	I	-	S	<1	<1	<1	<1	<1	<1	<1	<1	16
[truncated: 4 more columns]
